# Supplementary material for: [μ-Bis(diphenyl­arsino)methane-1:2κ2 As:As′]nona­carbonyl-1κ3 C,2κ3 C,3κ3 C-[tris­(4-methyl­phen­yl)­phosphine-3κP]-triangulo-triruthenium(0)
Source: Acta Crystallogr Sect E Struct Rep Online. 2009 Dec 9;66(Pt 1):m36–7. doi: 10.1107/S1600536809049940 (PMC2980046; doi:10.1107/S1600536809049940)
Supplement: Supplementary file 2 [file e-66-00m36-Isup2.hkl]

# 
# h,k,l, Fc-squared, Fo-squared, sigma(Fo-squared) and status flag 
# 
data_I
_shelx_title ' iak28_0m in P2(1)/c  R.T.' 
_shelx_refln_list_code          4 
_shelx_F_calc_maximum      528.60 
_exptl_crystal_F_000      2632.00 
_reflns_d_resolution_high  0.7081 
 
loop_ 
 _symmetry_equiv_pos_as_xyz 
 'x, y, z' 
 '-x, y+1/2, -z+1/2' 
 '-x, -y, -z' 
 'x, -y-1/2, z-1/2' 
 
_cell_length_a    16.2585 
_cell_length_b    16.9247 
_cell_length_c    19.6900 
_cell_angle_alpha  90.000 
_cell_angle_beta   98.680 
_cell_angle_gamma  90.000 
 
_shelx_F_squared_multiplier     1.000 
 
loop_ 
 _refln_index_h 
 _refln_index_k 
 _refln_index_l 
 _refln_F_squared_calc 
 _refln_F_squared_meas 
 _refln_F_squared_sigma 
 _refln_observed_status 
   2   0   0    49770.39    51469.05    709.63 o 
   3   0   0   105543.34   110580.22   1472.94 o 
   4   0   0    39511.04    43489.92    655.65 o 
   5   0   0    22329.70    23562.97    423.24 o 
   6   0   0    23781.50    23172.20    333.63 o 
   7   0   0       61.55      135.30     55.44 o 
   8   0   0    49975.39    46492.59    598.35 o 
   9   0   0    11030.50    10603.69    240.76 o 
  10   0   0     1081.12     1222.13    107.47 o 
  11   0   0    11894.90    12093.49    313.81 o 
  12   0   0    48356.02    46603.55    678.23 o 
  13   0   0    27740.52    26041.98    490.28 o 
  14   0   0     9911.08     9987.07    307.25 o 
  15   0   0     4255.01     4907.00    233.88 o 
  16   0   0     1499.61     1352.59    159.73 o 
  17   0   0     1121.00     1394.62    432.40 o 
  18   0   0      872.27      959.99    164.75 o 
  19   0   0       14.58      156.96    136.28 o 
  20   0   0     2298.84     2367.30    279.61 o 
  21   0   0     4525.04     4931.10    297.84 o 
  22   0   0      212.04      466.61    178.07 o 
   2   1   0    36637.23    39867.85    313.63 o 
   3   1   0    62847.88    69500.19    527.20 o 
   4   1   0    29452.26    31764.21    312.41 o 
   5   1   0    10481.76    11464.79    148.82 o 
   6   1   0     1184.23     1150.50     61.20 o 
   7   1   0    22203.03    23561.77    281.60 o 
   8   1   0       35.28       28.68     40.74 o 
   9   1   0     2077.72     2037.45     84.83 o 
  10   1   0       53.16       54.27     50.85 o 
  11   1   0      459.57      342.03     64.95 o 
  12   1   0      196.95      178.68     68.41 o 
  13   1   0       26.55       42.40     72.93 o 
  14   1   0      872.94      798.37     97.06 o 
  15   1   0      647.61      809.34    113.25 o 
  16   1   0     6047.19     6116.94    304.28 o 
  17   1   0     1670.60     1869.20    150.01 o 
  18   1   0      178.10      227.60    119.72 o 
  19   1   0      466.44      528.89    131.79 o 
  20   1   0       19.62       14.49     98.65 o 
  21   1   0      781.02      802.78    131.79 o 
  22   1   0      143.17      292.42    118.10 o 
   0   2   0    48278.09    55726.72   1066.77 o 
   1   2   0    15292.46    17018.79    195.40 o 
   2   2   0      582.86      529.84     25.36 o 
   3   2   0     8885.78     9170.69     96.97 o 
   4   2   0    41000.57    43195.70    324.79 o 
   5   2   0    33116.92    35768.17    358.94 o 
   6   2   0   126024.23   129391.09   1107.94 o 
   7   2   0    11413.35    10724.89    180.50 o 
   8   2   0    36368.06    36134.21    368.14 o 
   9   2   0    28389.12    28408.18    346.70 o 
  10   2   0      256.63      284.87     57.22 o 
  11   2   0      439.91      414.65     65.75 o 
  12   2   0     4822.48     4765.27    143.66 o 
  13   2   0     1092.70     1096.49     99.84 o 
  14   2   0      920.26      966.12     98.62 o 
  15   2   0     2079.55     2224.30    127.50 o 
  16   2   0      128.35      -99.41    104.77 o 
  17   2   0      148.04      189.17     94.06 o 
  18   2   0     2387.83     2514.34    152.05 o 
  19   2   0        0.32      -41.77     99.35 o 
  20   2   0     2036.65     2206.78    158.84 o 
  21   2   0     1822.21     1929.69    158.13 o 
  22   2   0      337.04      525.27    150.62 o 
   1   3   0    16505.45    16956.00    657.14 o 
   2   3   0     2579.25     2864.92     51.61 o 
   3   3   0      267.84      312.87     25.92 o 
   4   3   0     1080.94     1115.58     54.43 o 
   5   3   0    44416.78    48563.80    413.49 o 
   6   3   0     1555.32     1758.34     59.39 o 
   7   3   0      277.48      402.87     48.18 o 
   8   3   0    19677.29    19016.88    300.48 o 
   9   3   0     2229.12     2047.11    101.57 o 
  10   3   0    22656.44    22427.68    305.10 o 
  11   3   0     2572.98     2637.78    119.18 o 
  12   3   0     8586.25     8238.84    179.44 o 
  13   3   0     6147.30     6044.49    167.24 o 
  14   3   0      934.03      999.86     97.11 o 
  15   3   0     3341.82     3152.09    141.73 o 
  16   3   0      747.32      801.85    138.23 o 
  17   3   0     2504.85     2397.82    237.77 o 
  18   3   0      257.00      208.06    123.89 o 
  19   3   0      162.53      350.79    108.64 o 
  20   3   0     1972.79     1962.21    171.46 o 
  21   3   0     1319.12     1368.32    172.40 o 
  22   3   0      505.82      520.91    195.38 o 
   0   4   0    32309.49    34352.89    511.05 o 
   1   4   0     2261.84     2166.94     55.90 o 
   2   4   0      566.15      502.19     43.73 o 
   3   4   0    71808.13    77210.15    594.31 o 
   4   4   0    95855.63   100728.48    701.28 o 
   5   4   0    74902.89    76829.23    558.35 o 
   6   4   0     2008.66     1888.87     59.78 o 
   7   4   0      514.99      454.92     44.21 o 
   8   4   0    33157.07    32279.24    340.30 o 
   9   4   0     4695.61     4829.40    139.77 o 
  10   4   0     1304.76     1287.89     83.89 o 
  11   4   0     3265.15     3313.53    114.32 o 
  12   4   0      215.85      204.50     66.45 o 
  13   4   0     8870.02     8389.09    211.88 o 
  14   4   0     2220.47     2194.63    164.72 o 
  15   4   0     6282.17     6155.90    232.70 o 
  16   4   0    11594.93    10834.77    271.28 o 
  17   4   0     4430.17     4041.27    277.88 o 
  18   4   0      426.52      486.55    100.54 o 
  19   4   0      158.44      351.29    110.40 o 
  20   4   0       10.46      176.21    126.99 o 
  21   4   0      154.26      180.32    136.09 o 
  22   4   0      170.56      309.79    142.26 o 
   1   5   0     7561.39     7880.83    106.22 o 
   2   5   0    10433.59    11535.80    134.94 o 
   3   5   0     5595.61     5511.51    105.72 o 
   4   5   0     7790.87     7930.58    112.16 o 
   5   5   0    17192.69    17307.39    171.59 o 
   6   5   0     4735.70     5050.94     90.33 o 
   7   5   0     2919.17     3000.69     77.23 o 
   8   5   0      514.65      500.13     48.85 o 
   9   5   0     3796.74     3733.06    117.29 o 
  10   5   0       82.78      140.27     58.98 o 
  11   5   0     2940.32     2731.61    118.68 o 
  12   5   0      271.03      230.23     68.97 o 
  13   5   0      353.46      288.22     76.23 o 
  14   5   0     2173.58     2259.35    120.31 o 
  15   5   0      460.70      423.10     89.05 o 
  16   5   0      490.11      456.20     94.75 o 
  17   5   0      957.42     1277.61    133.46 o 
  18   5   0      379.83      330.48    129.53 o 
  19   5   0     1003.76     1263.54    164.62 o 
  20   5   0      150.20      293.72    135.79 o 
  21   5   0      167.04      302.29    141.77 o 
  22   5   0      193.61      188.44    244.25 o 
   0   6   0   163985.33   174933.06   2746.79 o 
   1   6   0     8262.55     9558.06    156.37 o 
   2   6   0    93721.13    98945.72   1121.86 o 
   3   6   0       27.06      -29.01     29.01 o 
   4   6   0   104424.17   103371.84    823.37 o 
   5   6   0    36781.46    36650.16    302.65 o 
   6   6   0     1561.93     1604.37     54.35 o 
   7   6   0      528.74      514.04     42.49 o 
   8   6   0    32962.65    32848.19    306.53 o 
   9   6   0      886.57      963.08     72.39 o 
  10   6   0    33950.33    33310.47    374.77 o 
  11   6   0    11388.05    10847.59    204.03 o 
  12   6   0     6275.26     6438.50    157.27 o 
  13   6   0     6895.15     6578.73    167.04 o 
  14   6   0      684.38      809.22     91.19 o 
  15   6   0      317.96      154.36     83.18 o 
  16   6   0     6717.64     6078.49    232.19 o 
  17   6   0     5173.89     5407.51    236.55 o 
  18   6   0      182.35      175.29    114.83 o 
  19   6   0      903.59     1177.39    162.78 o 
  20   6   0        4.15       34.50    117.50 o 
  21   6   0       20.94      -91.88    223.59 o 
   1   7   0      869.79      982.34     61.48 o 
   2   7   0    10024.21    10744.76    211.26 o 
   3   7   0    12983.24    14011.82    155.92 o 
   4   7   0      680.50      747.04     43.06 o 
   5   7   0      415.62      376.30     39.09 o 
   6   7   0     1333.87     1350.06     51.40 o 
   7   7   0      357.71      385.18     38.89 o 
   8   7   0      654.42      702.93     52.09 o 
   9   7   0       90.26       86.27     47.00 o 
  10   7   0     1566.34     1647.13     92.12 o 
  11   7   0      609.37      711.73     82.03 o 
  12   7   0     1042.16     1279.36     90.04 o 
  13   7   0     2315.57     2483.05    113.66 o 
  14   7   0      301.60      197.09     96.57 o 
  15   7   0       23.75      -65.47     92.60 o 
  16   7   0      259.24      134.12    107.00 o 
  17   7   0      134.18      -43.78    110.93 o 
  18   7   0      141.35      185.67    121.18 o 
  19   7   0       17.07      201.20    124.58 o 
  20   7   0       92.56      117.98    116.65 o 
  21   7   0      131.85       70.31    131.44 o 
   0   8   0     3435.87     3480.30    149.58 o 
   1   8   0     6357.84     6492.26    142.78 o 
   2   8   0    97127.32    98187.71   1311.79 o 
   3   8   0    21404.70    22325.94    279.32 o 
   4   8   0    31162.83    31422.50    332.43 o 
   5   8   0     1656.50     1624.92     76.13 o 
   6   8   0     8711.51     8914.42    120.51 o 
   7   8   0       14.55        5.56     30.25 o 
   8   8   0       15.77      -41.32     41.32 o 
   9   8   0     7119.09     7264.91    130.46 o 
  10   8   0    57498.43    57279.48    550.95 o 
  11   8   0    13957.88    13597.53    262.31 o 
  12   8   0        6.41      -78.47     91.38 o 
  13   8   0      549.47      523.68     99.74 o 
  14   8   0     2222.68     2161.81    145.04 o 
  15   8   0      306.23      406.82    124.37 o 
  16   8   0     1234.60     1022.02    140.52 o 
  17   8   0     1256.61     1089.89    150.92 o 
  18   8   0     1741.95     1721.51    170.31 o 
  19   8   0     1729.43     1729.13    177.93 o 
  20   8   0      445.42      675.32    150.37 o 
  21   8   0     1500.50     1164.54    230.55 o 
   1   9   0     4692.67     5023.09    134.09 o 
   2   9   0       52.88       94.72     49.35 o 
   3   9   0      119.36       67.66     32.45 o 
   4   9   0     9786.18     9378.46    203.56 o 
   5   9   0     6444.60     6308.08    131.26 o 
   6   9   0     1891.69     1988.50     59.62 o 
   7   9   0     3960.99     3822.61     89.53 o 
   8   9   0      825.11      829.58     65.59 o 
   9   9   0      266.98       83.52     63.99 o 
  10   9   0      909.63      840.54    110.35 o 
  11   9   0      207.71      200.57     90.82 o 
  12   9   0     4447.19     4565.24    195.06 o 
  13   9   0     2098.13     2087.19    143.03 o 
  14   9   0     2186.79     2205.90    144.90 o 
  15   9   0      286.68      162.80     98.44 o 
  16   9   0     1392.10     1355.01    139.15 o 
  17   9   0     1180.46      964.77    149.70 o 
  18   9   0     1283.25     1684.73    373.45 o 
  19   9   0     3448.76     3435.42    301.62 o 
  20   9   0      135.82      560.36    196.22 o 
  21   9   0      673.97     1009.67    684.82 o 
   0  10   0    46034.08    47000.78    833.73 o 
   1  10   0    30804.83    30780.91    399.90 o 
   2  10   0      134.40      104.16     57.53 o 
   3  10   0      755.33      911.26     85.78 o 
   4  10   0      148.23      188.81     45.27 o 
   5  10   0       41.65       56.61     44.62 o 
   6  10   0      499.11      579.44     61.66 o 
   7  10   0      205.66      228.61     47.49 o 
   8  10   0     1562.65     1514.19    105.41 o 
   9  10   0     3531.68     3891.62    164.22 o 
  10  10   0     5665.14     5675.60    198.26 o 
  11  10   0     3983.25     4209.88    203.45 o 
  12  10   0    12799.94    12639.98    305.40 o 
  13  10   0     1651.41     1779.42    134.24 o 
  14  10   0      281.94      351.93     98.09 o 
  15  10   0     4335.92     4665.96    368.23 o 
  16  10   0      598.31      709.49    163.36 o 
  17  10   0      479.44      604.38    239.03 o 
  18  10   0      576.70      580.84    181.12 o 
  19  10   0      152.01      293.11    176.42 o 
  20  10   0      562.96      651.02    199.73 o 
   1  11   0    14096.28    14020.00    310.25 o 
   2  11   0     2931.21     2812.43    124.88 o 
   3  11   0      128.44       99.00     77.15 o 
   4  11   0      525.33      605.25     61.86 o 
   5  11   0       87.44       94.91     50.14 o 
   6  11   0      251.15      189.44     64.45 o 
   7  11   0       54.30      -40.10     58.45 o 
   8  11   0       99.66      137.34     73.39 o 
   9  11   0       81.28       55.65     82.67 o 
  10  11   0     6035.43     6152.16    287.80 o 
  11  11   0     4413.06     4526.33    274.43 o 
  12  11   0     1742.00     1954.77    266.58 o 
  13  11   0     5142.61     5580.07    252.57 o 
  14  11   0      176.34      292.31    135.63 o 
  15  11   0     1936.27     1962.62    188.53 o 
  16  11   0       41.85      169.61    142.68 o 
  17  11   0        9.23      196.66    195.80 o 
  18  11   0      840.14      674.63    194.91 o 
  19  11   0      755.51      839.56    207.99 o 
  20  11   0       71.98      619.16    356.66 o 
   0  12   0     9269.84     8593.30    500.75 o 
   1  12   0      493.93      586.67     87.64 o 
   2  12   0    19238.36    18325.49    386.49 o 
   3  12   0     1060.18     1229.64    139.35 o 
   4  12   0     8924.59     8699.82    224.96 o 
   5  12   0    13881.34    12494.33    542.48 o 
   6  12   0    52220.65    49966.98    953.51 o 
   7  12   0    18115.59    16857.87    509.11 o 
   8  12   0     5795.51     5391.25    316.98 o 
   9  12   0    11619.64    10972.81    439.18 o 
  10  12   0     1971.73     1897.16    236.33 o 
  11  12   0     2579.89     2497.58    225.74 o 
  12  12   0     1707.40     1924.52    172.68 o 
  13  12   0       55.26       83.96    127.88 o 
  14  12   0     2751.89     2775.99    214.11 o 
  15  12   0     4416.72     4212.93    251.93 o 
  16  12   0      314.90      149.20    148.44 o 
  17  12   0      170.99      325.94    164.72 o 
  18  12   0     2579.83     3153.87    287.99 o 
  19  12   0      509.36       93.26    543.47 o 
   1  13   0      113.73      -45.86     86.36 o 
   2  13   0     3610.59     3468.67    188.08 o 
   3  13   0       41.78      -11.21     89.62 o 
   4  13   0     3295.49     3166.61    195.93 o 
   5  13   0     6834.63     6415.91    258.86 o 
   6  13   0        5.42      113.63    158.41 o 
   7  13   0    14226.96    13488.89    463.80 o 
   8  13   0     3455.11     3687.39    275.35 o 
   9  13   0      124.20      113.82    157.52 o 
  10  13   0     1161.12     1069.03    215.99 o 
  11  13   0      727.23      722.64    351.85 o 
  12  13   0      256.20      458.81    147.63 o 
  13  13   0       88.91      130.10    142.09 o 
  14  13   0      755.26      972.56    191.23 o 
  15  13   0        6.31      220.40    162.73 o 
  16  13   0      177.24       86.77    162.74 o 
  17  13   0       31.80      272.78    224.14 o 
  18  13   0       66.35      203.16    262.39 o 
  19  13   0      356.35      772.40    307.73 o 
   0  14   0    36433.23    34693.26   1158.17 o 
   1  14   0      771.63      580.07    132.30 o 
   2  14   0    14344.68    13776.12    355.74 o 
   3  14   0    18875.93    17589.00    414.20 o 
   4  14   0      188.21      117.94    104.01 o 
   5  14   0     1127.77     1270.46    157.37 o 
   6  14   0    17818.94    17681.34    512.32 o 
   7  14   0     3339.03     3539.21    274.12 o 
   8  14   0     1063.33     1160.94    354.39 o 
   9  14   0     1377.33      894.94    259.06 o 
  10  14   0     4303.13     4847.21    343.19 o 
  11  14   0      123.32       -1.24    174.80 o 
  12  14   0     2122.37     2326.93    296.04 o 
  13  14   0       38.87      215.78    156.46 o 
  14  14   0     7801.62     8292.12    362.36 o 
  15  14   0     6082.87     5820.17    331.92 o 
  16  14   0      168.86      778.51    255.93 o 
  17  14   0      190.01      195.93    236.07 o 
  18  14   0      544.07      155.73    222.47 o 
   1  15   0     4890.29     4608.88    320.70 o 
   2  15   0     4981.46     4675.88    314.06 o 
   3  15   0        0.63      -88.97     88.97 o 
   4  15   0      443.07      302.49    118.13 o 
   5  15   0      505.14      301.56    121.13 o 
   6  15   0      981.15      985.49    172.90 o 
   7  15   0       58.75      -44.77    212.94 o 
   8  15   0      136.74      209.02    165.88 o 
   9  15   0      887.77      804.74    397.71 o 
  10  15   0       54.69      -97.56    299.96 o 
  11  15   0       43.74      101.58    206.63 o 
  12  15   0       48.14        3.30    136.46 o 
  13  15   0      562.40      603.79    179.45 o 
  14  15   0     2117.28     2463.35    388.11 o 
  15  15   0      976.74     1126.85    213.14 o 
  16  15   0      708.04      733.52    206.22 o 
  17  15   0      945.51      655.84    208.43 o 
   0  16   0      271.82       35.37    199.17 o 
   1  16   0      639.51      615.45    180.60 o 
   2  16   0     2184.81     2359.30    260.04 o 
   3  16   0     2905.90     2796.66    277.21 o 
   4  16   0      561.69      793.20    193.03 o 
   5  16   0     1154.40     1234.28    304.92 o 
   6  16   0     1165.09     1278.38    169.08 o 
   7  16   0       71.53       48.96    119.86 o 
   8  16   0     2639.31     2907.48    233.44 o 
   9  16   0      862.36      671.88    284.67 o 
  10  16   0     2803.42     3032.96    318.16 o 
  11  16   0     1035.73     1314.64    255.47 o 
  12  16   0      232.02      643.43    246.21 o 
  13  16   0       82.06      401.82    427.37 o 
  14  16   0      235.45      541.18    179.74 o 
  15  16   0      322.09      508.25    221.45 o 
  16  16   0        1.30      259.75    200.68 o 
   1  17   0      832.77      899.12    325.08 o 
   2  17   0     1461.67     1610.33    335.00 o 
   3  17   0     1766.92     1780.01    254.49 o 
   4  17   0      322.35      478.73    187.03 o 
   5  17   0      106.82      -44.75    393.52 o 
   6  17   0       64.70       10.55    145.04 o 
   7  17   0        1.66      -77.11    118.00 o 
   8  17   0     2943.51     3111.95    246.84 o 
   9  17   0     1923.25     2445.39    232.53 o 
  10  17   0      232.83      694.81    486.59 o 
  11  17   0      996.28     1092.57    253.51 o 
  12  17   0       22.56     -211.84    211.84 o 
  13  17   0       87.41        5.51    443.00 o 
  14  17   0      203.35      521.46    286.53 o 
  15  17   0     1338.03      822.19    310.54 o 
   0  18   0      451.31      -91.14    204.42 o 
   1  18   0     4877.59     4659.34    357.60 o 
   2  18   0     9051.76     8921.31    559.29 o 
   3  18   0      148.89      -61.26    156.34 o 
   4  18   0     3106.73     3658.84    336.96 o 
   5  18   0      445.24      399.95    200.58 o 
   6  18   0     4080.28     4728.46    498.44 o 
   7  18   0     2063.07     2111.39    297.66 o 
   8  18   0      774.02      638.79    232.52 o 
   9  18   0      176.51      180.06    469.70 o 
  10  18   0     4745.01     4658.63    462.00 o 
  11  18   0     4641.66     4969.28    745.79 o 
  12  18   0      257.76      744.26    472.61 o 
  13  18   0       82.89      321.90    424.11 o 
  14  18   0      642.03     1293.73    465.24 o 
   1  19   0       21.82      423.63    184.95 o 
   2  19   0      656.08     1316.85    248.19 o 
   3  19   0     2449.48     2359.83    640.22 o 
   4  19   0      232.98     -147.30    248.81 o 
   5  19   0      834.77     1142.08    258.10 o 
   6  19   0      358.13      164.28    201.39 o 
   7  19   0       20.25      317.03    205.90 o 
   8  19   0      245.66      398.81    219.78 o 
   9  19   0     1278.12     1751.37    545.36 o 
  10  19   0      353.38      375.28    400.39 o 
  11  19   0      100.30     -198.41    198.41 o 
  12  19   0      159.33      -85.08    214.62 o 
  13  19   0       13.25      301.17    252.98 o 
   0  20   0      680.61      -54.89    245.74 o 
   1  20   0      348.48       16.23    189.74 o 
   2  20   0     4090.18     3851.23    374.13 o 
   3  20   0       39.98      175.20    197.76 o 
   4  20   0     3441.49     3074.16    345.95 o 
   5  20   0     2406.85     2713.09    459.44 o 
   6  20   0      531.77      554.58    239.77 o 
   7  20   0        9.44     -190.96    190.96 o 
   8  20   0     1780.38     2197.71    335.82 o 
   9  20   0        2.99      516.94    962.93 o 
  10  20   0     1763.51     1082.88    302.73 o 
  11  20   0      671.05      897.62    287.53 o 
  12  20   0      113.67      -58.11    220.97 o 
   1  21   0      199.83      164.39    232.82 o 
   2  21   0      169.36      505.37    269.20 o 
   3  21   0     1462.75     2364.37    325.93 o 
   4  21   0      190.03      224.11    205.86 o 
   5  21   0      488.95     1093.64    273.47 o 
   6  21   0      274.31      662.01    248.27 o 
   7  21   0      172.39      -84.07    198.66 o 
   8  21   0       47.09      496.19    439.09 o 
   9  21   0      180.93      230.29    294.01 o 
  10  21   0      938.72      696.79    273.00 o 
   0  22   0       38.99      192.64    287.49 o 
   1  22   0      174.62      434.57    393.79 o 
   2  22   0        2.37     -158.11    163.10 o 
   3  22   0      199.32      295.73    338.72 o 
   4  22   0     1447.95     1427.63    464.04 o 
   5  22   0     1093.63      632.75    482.60 o 
   6  22   0     1502.63     1557.41    306.93 o 
   7  22   0     1419.68     2067.60    346.06 o 
   8  22   0       58.23      274.03    823.31 o 
   1  23   0       20.01      280.79    216.94 o 
   2  23   0        7.68      512.29    609.07 o 
   3  23   0        2.51     -218.96    218.96 o 
   4  23   0      571.01      528.30    647.86 o 
   5  23   0      459.19      719.90    258.63 o 
   6  23   0      321.58      211.20    227.69 o 
 -22   1   1      466.92      434.00    127.81 o 
 -21   1   1      205.37      315.46    115.35 o 
 -20   1   1     1045.90     1077.35    140.11 o 
 -19   1   1     1194.76     1341.10    130.14 o 
 -18   1   1      868.28     1172.27    221.30 o 
 -17   1   1      525.66      659.56    110.81 o 
 -16   1   1     4294.38     4378.80    164.92 o 
 -15   1   1     1672.03     1641.48    122.02 o 
 -14   1   1     9557.03     9367.31    210.19 o 
 -13   1   1    13667.11    13199.18    280.89 o 
 -12   1   1        2.99       89.52     64.46 o 
 -11   1   1     2148.45     2130.53     97.96 o 
 -10   1   1     3618.72     3608.19    110.37 o 
  -9   1   1    13917.87    14278.38    202.15 o 
  -8   1   1    11590.08    11381.54    171.26 o 
  -7   1   1    54265.37    54121.07    461.11 o 
  -6   1   1        4.39      -22.20     30.19 o 
  -5   1   1    23409.23    23741.43    211.12 o 
  -4   1   1    10584.39    11234.52    115.72 o 
  -3   1   1     3548.57     4185.75     58.40 o 
  -2   1   1    28352.14    29279.11    210.92 o 
  -1   1   1   279415.66   289847.31   4344.93 o 
   0   1   1     2235.31     1307.16     70.94 o 
   1   1   1   100636.39   120092.38   1611.35 o 
   2   1   1     6563.91     7507.40    192.62 o 
   3   1   1    25990.86    28410.50    325.03 o 
   4   1   1    17118.47    18652.78    253.39 o 
   5   1   1    31886.52    33213.39    898.16 o 
   6   1   1        9.95       -8.72     38.80 o 
   7   1   1    93564.05    95805.05    981.35 o 
   8   1   1     5775.77     5262.44    129.78 o 
   9   1   1     6737.06     6821.80    155.13 o 
  10   1   1     5458.75     5468.30    153.17 o 
  11   1   1    14925.29    14387.32    225.94 o 
  12   1   1     1616.63     1569.63     99.83 o 
  13   1   1    23468.14    22553.07    316.50 o 
  14   1   1     5410.99     5199.55    171.24 o 
  15   1   1     4886.74     4474.74    160.09 o 
  16   1   1     1786.26     1745.38    120.97 o 
  17   1   1        4.64       34.88    104.64 o 
  18   1   1      670.01      904.56    126.66 o 
  19   1   1     3494.64     3267.52    170.81 o 
  20   1   1     3823.55     3863.17    304.53 o 
  21   1   1       53.60      105.55    117.32 o 
  22   1   1      207.59      415.69    127.45 o 
 -22   2   1     2877.65     3316.43    230.05 o 
 -21   2   1      484.69      592.19    126.84 o 
 -20   2   1      147.02      273.48    107.08 o 
 -19   2   1       34.23      -99.38    103.61 o 
 -18   2   1     7017.82     7367.16    321.71 o 
 -17   2   1     7534.80     7787.64    217.58 o 
 -16   2   1     1122.54     1172.18    153.29 o 
 -15   2   1      978.51     1013.31    107.95 o 
 -14   2   1     6669.78     6300.43    199.50 o 
 -13   2   1    15486.87    14966.60    252.03 o 
 -12   2   1     6473.59     6234.14    158.80 o 
 -11   2   1      160.37      133.48     57.44 o 
 -10   2   1     5662.66     5828.89    137.52 o 
  -9   2   1    19174.98    18159.48    233.50 o 
  -8   2   1     1058.65     1179.88     62.74 o 
  -7   2   1       45.24       -7.17     30.42 o 
  -6   2   1    22689.71    22931.40    204.33 o 
  -5   2   1     2863.87     2911.74     64.40 o 
  -4   2   1       59.00       86.08     27.98 o 
  -3   2   1     9786.87    10216.19    106.28 o 
  -2   2   1     5610.37     5877.74     74.60 o 
  -1   2   1    91333.86    94389.43   2775.71 o 
   0   2   1    11447.47    12930.47    154.59 o 
   1   2   1    26745.04    30380.33    613.25 o 
   2   2   1     6190.91     7482.78    164.60 o 
   3   2   1       32.67       17.87     29.99 o 
   4   2   1     9778.90    10240.13    149.08 o 
   5   2   1     6242.32     6243.05    112.89 o 
   6   2   1    32901.95    35372.03    371.35 o 
   7   2   1     5515.95     5521.87    130.98 o 
   8   2   1     2502.65     2866.70    120.14 o 
   9   2   1    17239.88    17466.11    255.61 o 
  10   2   1     3738.91     3411.40    127.47 o 
  11   2   1      559.50      629.03     80.51 o 
  12   2   1     7101.47     6840.05    166.88 o 
  13   2   1     7718.74     7674.62    211.41 o 
  14   2   1     3919.52     3910.91    147.57 o 
  15   2   1      348.40      422.21     86.17 o 
  16   2   1      717.73      742.46    126.36 o 
  17   2   1     8662.92     8482.68    224.64 o 
  18   2   1     2508.57     2560.23    152.45 o 
  19   2   1       30.92      132.44     98.46 o 
  20   2   1      229.61       62.44     99.69 o 
  21   2   1      547.83      680.31    141.02 o 
  22   2   1     1870.50     2415.21    312.10 o 
 -22   3   1      800.10      859.55    172.15 o 
 -21   3   1      199.98      236.01    128.42 o 
 -20   3   1       87.26      153.51    116.96 o 
 -19   3   1     2196.61     2183.71    171.94 o 
 -18   3   1      989.11     1020.12    126.21 o 
 -17   3   1       57.07      181.75     88.81 o 
 -16   3   1       86.45       70.69     80.61 o 
 -15   3   1      528.98      566.04    103.69 o 
 -14   3   1      115.40      223.98     81.30 o 
 -13   3   1     2725.27     2532.38    134.33 o 
 -12   3   1     4347.88     4437.41    140.45 o 
 -11   3   1     2892.32     2913.11    109.51 o 
 -10   3   1     1176.31     1113.08     82.04 o 
  -9   3   1     6415.63     6292.15    139.41 o 
  -8   3   1    18160.37    18316.97    232.78 o 
  -7   3   1    14290.24    13646.76    168.00 o 
  -6   3   1    28393.21    29291.21    264.74 o 
  -5   3   1     8255.73     8425.19    112.53 o 
  -4   3   1    21237.91    22229.54    196.99 o 
  -3   3   1    15672.27    16796.75    153.17 o 
  -2   3   1     3054.13     3307.70     60.51 o 
  -1   3   1    23002.46    25426.57    487.35 o 
   0   3   1    20736.11    22021.98    242.57 o 
   1   3   1       34.80      -37.76     37.76 o 
   2   3   1    76801.68    85512.91    779.28 o 
   3   3   1       30.07        0.77     18.05 o 
   4   3   1    48652.70    51712.91    385.55 o 
   5   3   1    42775.84    45239.70    392.96 o 
   6   3   1     7985.79     8215.30    158.87 o 
   7   3   1    10553.74     9975.04    158.91 o 
   8   3   1    34864.86    35325.79    362.08 o 
   9   3   1       16.03       87.91     46.06 o 
  10   3   1      121.31      192.91     45.99 o 
  11   3   1      953.89      989.97    102.17 o 
  12   3   1     3946.21     3655.94    145.11 o 
  13   3   1     4198.75     3863.15    142.17 o 
  14   3   1      797.33      719.48     90.35 o 
  15   3   1     4474.53     4265.91    157.37 o 
  16   3   1      787.75      669.25     98.62 o 
  17   3   1      170.57      245.21     92.01 o 
  18   3   1      327.52      437.37    105.34 o 
  19   3   1     2425.92     2498.63    166.43 o 
  20   3   1       90.91      106.38    110.57 o 
  21   3   1       56.09       79.85    208.12 o 
  22   3   1      284.35      435.39    155.22 o 
 -22   4   1     1302.94     1386.75    182.18 o 
 -21   4   1     1972.69     2002.46    219.88 o 
 -20   4   1      412.50      465.31    206.87 o 
 -19   4   1      899.91      929.31    124.50 o 
 -18   4   1      823.99      826.44    114.72 o 
 -17   4   1      359.07      492.13     99.12 o 
 -16   4   1      760.41      778.15    102.18 o 
 -15   4   1      342.35      289.16     94.28 o 
 -14   4   1     7588.97     7542.20    211.13 o 
 -13   4   1     5520.42     5412.22    241.29 o 
 -12   4   1     2899.63     3031.26    133.22 o 
 -11   4   1     2280.54     2272.83     97.48 o 
 -10   4   1    16494.00    16763.41    223.08 o 
  -9   4   1    21138.37    20629.06    259.82 o 
  -8   4   1      481.56      515.56     51.61 o 
  -7   4   1     1515.82     1367.09     64.03 o 
  -6   4   1      159.18      109.46     34.43 o 
  -5   4   1    14504.01    15170.56    159.91 o 
  -4   4   1    13428.55    14879.69    149.92 o 
  -3   4   1    10271.58    10900.81    148.64 o 
  -2   4   1     2191.64     2439.59     57.67 o 
  -1   4   1     8395.76     8913.09    114.79 o 
   0   4   1    15123.64    15908.51    196.78 o 
   1   4   1     4949.35     5231.33    156.89 o 
   2   4   1     3136.86     3213.76     74.58 o 
   3   4   1      679.43      675.02     35.62 o 
   4   4   1     7679.15     8407.40     96.39 o 
   5   4   1       34.76      -24.10     24.10 o 
   6   4   1       79.84       63.57     37.68 o 
   7   4   1       60.56       24.90     38.56 o 
   8   4   1     1223.06     1217.76     71.00 o 
   9   4   1    19146.72    18526.89    248.21 o 
  10   4   1    11924.39    12238.93    207.14 o 
  11   4   1     3876.55     4181.18    137.31 o 
  12   4   1     3563.70     3424.27    143.42 o 
  13   4   1     2816.92     3017.36    130.35 o 
  14   4   1     6536.72     6492.02    225.43 o 
  15   4   1      116.72       98.23     89.38 o 
  16   4   1      133.29      156.59    113.00 o 
  17   4   1      137.75      162.02    101.40 o 
  18   4   1      271.28      229.89    118.53 o 
  19   4   1     1032.47     1214.91    154.21 o 
  20   4   1      181.84      211.65    162.84 o 
  21   4   1     2262.77     1886.12    221.42 o 
  22   4   1     1108.91     1496.44    185.31 o 
 -22   5   1        5.50      248.30    134.51 o 
 -21   5   1       83.70      -47.23    123.90 o 
 -20   5   1      740.90      850.84    158.82 o 
 -19   5   1       14.57       48.55    114.65 o 
 -18   5   1     2223.37     2086.84    152.48 o 
 -17   5   1     4679.59     4822.69    182.62 o 
 -16   5   1      411.64      370.80     89.94 o 
 -15   5   1     1989.85     1983.98    121.40 o 
 -14   5   1      395.53      413.28     83.62 o 
 -13   5   1     4535.22     4424.90    155.21 o 
 -12   5   1    13231.23    12994.49    213.83 o 
 -11   5   1     3562.94     3726.83    125.40 o 
 -10   5   1    15128.23    15240.79    211.45 o 
  -9   5   1    32690.96    32981.62    297.71 o 
  -8   5   1     1440.06     1548.61     61.80 o 
  -7   5   1      838.19      630.74     48.13 o 
  -6   5   1    15392.54    14130.03    162.14 o 
  -5   5   1    54051.37    55593.95    427.42 o 
  -4   5   1       44.88       13.97     28.13 o 
  -3   5   1    92959.42    96195.74    996.95 o 
  -2   5   1    56947.73    60880.30    569.89 o 
  -1   5   1    43868.82    46904.50    405.76 o 
   0   5   1     8609.78     9142.98    143.01 o 
   1   5   1      749.90      757.69     47.22 o 
   2   5   1    69060.93    74339.91   1142.79 o 
   3   5   1   137648.48   145070.75   1177.32 o 
   4   5   1      689.66      713.99     31.68 o 
   5   5   1    28171.80    28255.62    241.46 o 
   6   5   1     1171.47     1339.56     54.30 o 
   7   5   1    33927.04    34458.80    341.82 o 
   8   5   1      832.82     1055.21     66.68 o 
   9   5   1    44364.44    44814.67    445.24 o 
  10   5   1    13832.90    13356.04    216.33 o 
  11   5   1     5837.04     5947.13    156.61 o 
  12   5   1    14657.84    14291.00    264.02 o 
  13   5   1     3367.66     3311.80    135.24 o 
  14   5   1     4164.20     4183.88    148.26 o 
  15   5   1     9362.67     9184.42    216.14 o 
  16   5   1      108.81      142.95     85.02 o 
  17   5   1     1968.13     1878.53    163.28 o 
  18   5   1     1702.99     1731.65    199.09 o 
  19   5   1      347.10      206.20    123.23 o 
  20   5   1      541.26      332.06    132.32 o 
  21   5   1      213.36      364.86    151.59 o 
  22   5   1      119.05      226.59    167.11 o 
 -22   6   1       92.30      276.25    137.57 o 
 -21   6   1      205.59      553.52    143.85 o 
 -20   6   1     1118.61     1005.40    157.41 o 
 -19   6   1      120.82      324.26    123.10 o 
 -18   6   1       89.91       92.80    116.03 o 
 -17   6   1      489.75      368.79    118.14 o 
 -16   6   1     3076.95     3080.96    146.26 o 
 -15   6   1     8173.13     7694.08    198.64 o 
 -14   6   1     3661.29     3638.09    138.11 o 
 -13   6   1       71.52       54.07     67.50 o 
 -12   6   1      617.40      518.93     77.09 o 
 -11   6   1      446.18      526.29     68.03 o 
 -10   6   1     3128.42     3102.46     95.31 o 
  -9   6   1     5130.93     4899.28    147.29 o 
  -8   6   1     2470.70     2638.86     84.31 o 
  -7   6   1     1225.21     1213.37     69.45 o 
  -6   6   1      704.83      721.69     45.27 o 
  -5   6   1     1568.58     1674.39     62.82 o 
  -4   6   1    29374.14    30443.57    284.59 o 
  -3   6   1    50008.70    53994.16    445.07 o 
  -2   6   1      311.64      348.53     37.90 o 
  -1   6   1       93.29       77.14     28.99 o 
   0   6   1      845.01      956.49     68.12 o 
   1   6   1     3296.73     3440.96     87.81 o 
   2   6   1      588.62      686.67     44.11 o 
   3   6   1    31938.88    33819.14    352.87 o 
   4   6   1    23777.39    24621.98    232.85 o 
   5   6   1      188.13      205.79     35.89 o 
   6   6   1     2531.43     2838.66     69.57 o 
   7   6   1     6175.78     6241.38    103.84 o 
   8   6   1    18718.07    18661.63    236.05 o 
   9   6   1     9431.11     8938.32    167.07 o 
  10   6   1     1025.87     1063.79     81.61 o 
  11   6   1       39.16        0.88     64.84 o 
  12   6   1      601.87      537.10     84.22 o 
  13   6   1       71.79       77.75     72.68 o 
  14   6   1     3028.99     2910.95    130.21 o 
  15   6   1     8006.09     7508.25    250.43 o 
  16   6   1     1734.09     1777.38    157.00 o 
  17   6   1       48.14       46.39    109.56 o 
  18   6   1      254.34      350.10    125.50 o 
  19   6   1      107.03      210.96    128.73 o 
  20   6   1      846.09      953.48    156.40 o 
  21   6   1       65.91      180.36    136.88 o 
 -21   7   1       17.79      243.94    131.24 o 
 -20   7   1      271.45      286.97    128.99 o 
 -19   7   1      305.15      198.18    127.73 o 
 -18   7   1     3897.90     3738.13    212.46 o 
 -17   7   1      439.15      529.06    125.43 o 
 -16   7   1     2564.79     2578.02    280.63 o 
 -15   7   1     2228.51     2056.55    182.54 o 
 -14   7   1      782.22      809.77    106.71 o 
 -13   7   1      872.27      847.59     85.47 o 
 -12   7   1    11938.46    11506.58    203.35 o 
 -11   7   1    37982.26    38284.79    390.94 o 
 -10   7   1     1020.48     1078.09     68.80 o 
  -9   7   1    33570.31    33618.06    326.67 o 
  -8   7   1    15098.77    15237.47    188.80 o 
  -7   7   1     2975.37     2933.22     80.20 o 
  -6   7   1     8338.13     8340.09    121.48 o 
  -5   7   1    25718.07    25937.11    263.55 o 
  -4   7   1    22228.55    21782.14    226.99 o 
  -3   7   1    87045.42    88426.07    692.97 o 
  -2   7   1      188.50      155.88     48.38 o 
  -1   7   1    34042.39    35770.49    419.19 o 
   0   7   1     4096.02     4153.20    106.37 o 
   1   7   1    86036.88    89982.52    893.49 o 
   2   7   1     1710.39     1878.97     68.54 o 
   3   7   1    91676.18    92714.16    857.61 o 
   4   7   1    20663.21    20580.21    252.27 o 
   5   7   1    12255.89    12704.00    135.30 o 
   6   7   1     2059.48     2088.64     57.79 o 
   7   7   1       16.70       47.65     35.39 o 
   8   7   1    20619.72    20490.57    249.09 o 
   9   7   1    49895.71    49116.92    475.08 o 
  10   7   1     1282.83     1300.75     97.12 o 
  11   7   1    25936.61    25633.44    329.32 o 
  12   7   1     6019.72     5806.98    161.07 o 
  13   7   1     5583.89     5304.08    209.44 o 
  14   7   1        9.70      -81.28     81.28 o 
  15   7   1     5268.19     4962.92    211.69 o 
  16   7   1     3789.87     3657.62    196.75 o 
  17   7   1     2863.24     2936.03    191.02 o 
  18   7   1     5475.21     5838.41    257.91 o 
  19   7   1      182.20      272.37    121.85 o 
  20   7   1      336.79      786.23    153.52 o 
  21   7   1      323.71      492.39    143.68 o 
 -21   8   1       13.64      179.15    135.36 o 
 -20   8   1     1060.05     1135.88    163.87 o 
 -19   8   1       22.58      196.90    127.24 o 
 -18   8   1     3882.77     4045.91    225.07 o 
 -17   8   1     3357.92     3313.83    201.76 o 
 -16   8   1       95.01       11.36    137.91 o 
 -15   8   1     2195.41     2129.10    147.94 o 
 -14   8   1     2037.56     1945.06    220.61 o 
 -13   8   1     8386.83     8057.14    220.89 o 
 -12   8   1     1999.61     2067.71    117.40 o 
 -11   8   1       55.00      133.52     63.85 o 
 -10   8   1      876.21      989.90     72.61 o 
  -9   8   1       35.45      -26.20     43.06 o 
  -8   8   1      956.66      928.37     57.47 o 
  -7   8   1       74.31      100.11     43.35 o 
  -6   8   1    13636.08    12890.66    158.28 o 
  -5   8   1     9473.81     8933.98    134.64 o 
  -4   8   1       99.35       67.90     33.60 o 
  -3   8   1       30.43       52.91     33.57 o 
  -2   8   1        2.38       62.27     37.51 o 
  -1   8   1     1967.53     1926.40     93.25 o 
   0   8   1    17856.79    16815.12    257.09 o 
   1   8   1     5168.86     5910.09    133.74 o 
   2   8   1     3068.18     3135.71    144.13 o 
   3   8   1     1230.70     1337.02     60.75 o 
   4   8   1      849.20      941.77     73.88 o 
   5   8   1    13587.39    13047.35    183.51 o 
   6   8   1    13506.37    13931.54    150.80 o 
   7   8   1     2242.17     2312.03     66.37 o 
   8   8   1       95.51      127.64     38.68 o 
   9   8   1      100.91      109.01     55.37 o 
  10   8   1       17.32       -4.65     71.02 o 
  11   8   1      698.53      673.86    118.47 o 
  12   8   1     1290.11     1545.11    134.13 o 
  13   8   1     4057.61     4284.63    200.02 o 
  14   8   1       40.01        3.43     84.34 o 
  15   8   1     1800.08     1877.81    223.68 o 
  16   8   1       29.94       54.86    107.67 o 
  17   8   1     3021.71     3149.61    199.31 o 
  18   8   1     3275.83     3274.94    206.79 o 
  19   8   1       92.21      132.99    128.64 o 
  20   8   1      567.09      955.30    250.54 o 
  21   8   1      137.72      277.17    251.31 o 
 -21   9   1       11.53       77.24    178.31 o 
 -20   9   1        2.61      206.85    258.94 o 
 -19   9   1       48.35      -72.08    154.04 o 
 -18   9   1     1592.48     2022.25    189.87 o 
 -17   9   1     4562.29     4601.62    225.20 o 
 -16   9   1     2179.25     1989.34    152.78 o 
 -15   9   1      413.99      628.11    113.60 o 
 -14   9   1     3718.80     3408.23    168.79 o 
 -13   9   1     4294.63     4347.68    178.30 o 
 -12   9   1      142.35       72.22     84.07 o 
 -11   9   1     1280.69     1206.36    127.61 o 
 -10   9   1     1300.42     1345.95    106.41 o 
  -9   9   1     1039.17     1207.45     76.93 o 
  -8   9   1     1476.40     1447.88     65.67 o 
  -7   9   1      559.01      557.26     49.75 o 
  -6   9   1      735.22      742.35     54.74 o 
  -5   9   1    12975.58    13118.55    170.89 o 
  -4   9   1       63.15       45.32     43.00 o 
  -3   9   1    16392.81    16085.98    222.30 o 
  -2   9   1    10272.86    10021.94    195.50 o 
  -1   9   1    14543.33    13973.06    230.45 o 
   0   9   1     4163.70     4285.02    121.58 o 
   1   9   1      174.35      253.11     53.38 o 
   2   9   1     1224.94     1026.33     99.14 o 
   3   9   1    29001.12    29583.50    338.09 o 
   4   9   1      883.78      998.07     62.90 o 
   5   9   1     9354.20     9374.91    162.12 o 
   6   9   1     1984.51     2146.33     73.58 o 
   7   9   1        3.28       42.96     35.74 o 
   8   9   1     3217.97     3508.95    121.99 o 
   9   9   1    12893.78    12701.89    265.28 o 
  10   9   1     6327.47     6195.99    240.70 o 
  11   9   1      354.57      324.55    141.72 o 
  12   9   1      299.50      221.43     98.20 o 
  13   9   1      337.31      506.84    111.69 o 
  14   9   1     2302.55     2265.29    147.42 o 
  15   9   1      828.48      708.78    155.51 o 
  16   9   1     1267.50     1431.09    151.94 o 
  17   9   1     5324.29     5170.32    236.10 o 
  18   9   1     1402.07     1282.93    213.91 o 
  19   9   1       41.45      262.87    169.91 o 
  20   9   1      633.00      393.37    195.61 o 
 -20  10   1     2955.61     3529.60    294.88 o 
 -19  10   1     1983.70     2214.12    501.31 o 
 -18  10   1      148.78      160.68    161.12 o 
 -17  10   1       41.75      -53.79    131.30 o 
 -16  10   1     1003.33      977.22    169.84 o 
 -15  10   1      594.04      766.03    117.76 o 
 -14  10   1     1746.04     1747.50    137.17 o 
 -13  10   1      673.10      535.48    102.53 o 
 -12  10   1     9667.78     9883.73    238.74 o 
 -11  10   1    11875.16    11752.83    248.76 o 
 -10  10   1      637.53      588.14     94.62 o 
  -9  10   1       40.75       27.89     71.20 o 
  -8  10   1     1436.70     1444.00     78.47 o 
  -7  10   1     8505.28     8517.19    154.47 o 
  -6  10   1      105.67      155.30     44.71 o 
  -5  10   1      351.85      441.10     47.64 o 
  -4  10   1     4680.39     4721.02    107.48 o 
  -3  10   1     2914.65     2910.34     93.08 o 
  -2  10   1     3332.05     3391.84    126.40 o 
  -1  10   1     5842.41     5811.47    178.93 o 
   0  10   1    14728.72    14813.52    246.06 o 
   1  10   1     6108.79     5922.93    205.52 o 
   2  10   1     2577.86     2829.49    146.49 o 
   3  10   1       84.27       40.87     59.20 o 
   4  10   1     4920.44     4752.15    115.34 o 
   5  10   1       34.92       28.90     39.35 o 
   6  10   1      414.64      451.84     99.95 o 
   7  10   1     6205.67     6387.19    187.99 o 
   8  10   1       42.42      -47.75     57.26 o 
   9  10   1       28.85       72.97     83.05 o 
  10  10   1       30.13      142.39     78.64 o 
  11  10   1     7538.02     7670.99    233.31 o 
  12  10   1     9361.31     9358.80    268.05 o 
  13  10   1       53.73      188.89    103.17 o 
  14  10   1      863.73      653.10    148.04 o 
  15  10   1      273.12      279.43    282.16 o 
  16  10   1      296.83      626.89    193.38 o 
  17  10   1       48.43     -132.24    132.24 o 
  18  10   1      155.11       35.77    166.78 o 
  19  10   1     1521.01     1450.61    228.38 o 
  20  10   1     1208.84     1331.18    246.19 o 
 -20  11   1      423.53      443.24    243.19 o 
 -19  11   1     1752.60     1979.12    235.56 o 
 -18  11   1        0.05      -53.74    180.77 o 
 -17  11   1      114.10      166.01    151.78 o 
 -16  11   1     1512.88     1351.07    188.06 o 
 -15  11   1        5.76      122.86    131.94 o 
 -14  11   1      846.03      759.32    146.33 o 
 -13  11   1     4114.48     3903.83    222.23 o 
 -12  11   1       58.22       14.35    108.29 o 
 -11  11   1      168.20      231.54    137.05 o 
 -10  11   1     4037.56     4112.86    175.26 o 
  -9  11   1      189.64      153.60     75.32 o 
  -8  11   1    21425.96    22164.75    668.82 o 
  -7  11   1    12764.10    12520.70    239.18 o 
  -6  11   1       72.87       13.65     54.04 o 
  -5  11   1    21382.19    21353.36    309.55 o 
  -4  11   1      346.78      321.70     47.34 o 
  -3  11   1     3065.18     3132.27    123.29 o 
  -2  11   1     5481.24     5277.20    159.84 o 
  -1  11   1    19254.75    19038.09    302.43 o 
   0  11   1       44.99      -14.78     56.74 o 
   1  11   1     9023.80     8694.46    191.52 o 
   2  11   1     3418.70     3366.46    118.73 o 
   3  11   1     1815.82     1820.58    111.70 o 
   4  11   1     4018.94     4186.77    187.01 o 
   5  11   1    26383.18    25590.83    597.67 o 
   6  11   1     1047.54      896.00    154.16 o 
   7  11   1     8980.56     7778.84    423.98 o 
   8  11   1    18871.40    17989.61    530.39 o 
   9  11   1       65.54      142.57    197.11 o 
  10  11   1     1924.88     1704.80    241.99 o 
  11  11   1      639.25      522.10    169.76 o 
  12  11   1       24.01      -84.47    331.99 o 
  13  11   1     3051.27     3170.41    268.58 o 
  14  11   1     1357.53     1550.51    199.41 o 
  15  11   1        5.34     -117.02    117.02 o 
  16  11   1      491.87      610.15    167.69 o 
  17  11   1       88.35      123.25    168.11 o 
  18  11   1        4.35      109.60    174.80 o 
  19  11   1     2228.94     1720.52    283.15 o 
 -19  12   1      332.22      400.59    195.99 o 
 -18  12   1       18.42      104.14    157.51 o 
 -17  12   1       51.45      192.89    207.43 o 
 -16  12   1     1298.75     1519.76    321.43 o 
 -15  12   1      120.69      301.20    230.77 o 
 -14  12   1      159.55      202.58    133.35 o 
 -13  12   1        5.31       -2.06    121.71 o 
 -12  12   1     1915.07     1786.88    170.19 o 
 -11  12   1     4704.55     4628.88    221.76 o 
 -10  12   1     1153.90     1252.88    184.17 o 
  -9  12   1     1590.86     1584.09    185.42 o 
  -8  12   1     4245.41     4122.87    303.13 o 
  -7  12   1      522.16      401.62    134.34 o 
  -6  12   1      173.50      150.70    134.28 o 
  -5  12   1       29.03       14.97     90.01 o 
  -4  12   1     3562.13     3679.87    172.38 o 
  -3  12   1     3591.87     3106.26    175.40 o 
  -2  12   1      235.21      124.91     70.81 o 
  -1  12   1      766.95      838.50     93.97 o 
   0  12   1    21213.64    21052.79    331.12 o 
   1  12   1     5423.21     5334.50    163.04 o 
   2  12   1      639.20      590.25    109.05 o 
   3  12   1     5485.99     4858.22    212.53 o 
   4  12   1     1790.85     1792.16    155.31 o 
   5  12   1     1965.53     2120.12    204.43 o 
   6  12   1     1824.60     1667.20    206.58 o 
   7  12   1      153.78        0.17    145.52 o 
   8  12   1     3815.90     3675.69    281.80 o 
   9  12   1     1827.93     2251.75    290.47 o 
  10  12   1      885.75      742.77    220.47 o 
  11  12   1     2401.70     2240.66    261.72 o 
  12  12   1     2880.71     3327.00    323.00 o 
  13  12   1      634.42      980.46    322.91 o 
  14  12   1       19.44      119.70    148.36 o 
  15  12   1      263.57      828.59    210.06 o 
  16  12   1      217.97      251.49    168.48 o 
  17  12   1      185.30       90.63    170.05 o 
  18  12   1       58.37      409.48    196.90 o 
  19  12   1      113.23      273.42    208.05 o 
 -19  13   1      635.94     1178.40    361.77 o 
 -18  13   1       69.34      313.12    188.99 o 
 -17  13   1       11.32      -36.70    149.70 o 
 -16  13   1     1119.87      989.18    183.12 o 
 -15  13   1      341.47      368.31    155.51 o 
 -14  13   1     3272.27     3208.57    226.37 o 
 -13  13   1     6159.62     5843.03    262.23 o 
 -12  13   1        5.21      -10.34    160.19 o 
 -11  13   1      896.24     1006.95    185.58 o 
 -10  13   1     1134.54     1135.96    139.00 o 
  -9  13   1     4991.71     4920.09    318.79 o 
  -8  13   1     7129.37     7226.92    356.74 o 
  -7  13   1    19272.62    19205.06   1221.65 o 
  -6  13   1      172.24      151.52    135.80 o 
  -5  13   1     8614.79     8584.36    329.97 o 
  -4  13   1     1196.45     1055.53    115.05 o 
  -3  13   1     5556.29     5339.64    223.06 o 
  -2  13   1     7417.65     7605.45    251.73 o 
  -1  13   1    23914.02    23655.44    374.04 o 
   0  13   1      414.87      262.80    109.15 o 
   1  13   1    24073.22    24086.63    469.01 o 
   2  13   1     3180.53     3135.88    188.97 o 
   3  13   1      951.06      942.69    135.02 o 
   4  13   1     1525.80     1510.10    150.11 o 
   5  13   1    23418.60    22585.55    489.93 o 
   6  13   1      120.21       48.95    148.58 o 
   7  13   1    13243.08    12171.93    696.04 o 
   8  13   1      617.71      744.19    325.26 o 
   9  13   1     4024.82     3666.11    609.08 o 
  10  13   1     1209.88     1779.41    273.17 o 
  11  13   1     3233.10     3039.04    298.31 o 
  12  13   1      223.20      657.07    220.22 o 
  13  13   1     9511.25     9445.67    485.23 o 
  14  13   1     5323.60     5617.75    410.68 o 
  15  13   1       70.49       60.94    205.82 o 
  16  13   1      115.21       80.85    181.30 o 
  17  13   1      899.54     1044.99    360.85 o 
  18  13   1       37.92      142.61    184.38 o 
 -18  14   1       57.38      396.35    236.57 o 
 -17  14   1        4.40      287.84    186.23 o 
 -16  14   1     1330.26     1799.80    234.75 o 
 -15  14   1     1385.38     1652.14    304.67 o 
 -14  14   1      116.44      244.61    166.85 o 
 -13  14   1      388.41      322.47    154.81 o 
 -12  14   1      408.96      100.67    137.33 o 
 -11  14   1      434.03      469.83    138.92 o 
 -10  14   1      142.61      -33.77    173.04 o 
  -9  14   1      646.12      613.68    184.12 o 
  -8  14   1       45.21      -33.78    238.43 o 
  -7  14   1     3545.27     3522.68    275.49 o 
  -6  14   1     5343.35     5245.92    249.65 o 
  -5  14   1     2539.46     2222.69    208.24 o 
  -4  14   1      310.50      299.84    112.96 o 
  -3  14   1     1156.30      972.83    137.68 o 
  -2  14   1      420.41      450.31    131.08 o 
  -1  14   1      176.52      256.99    138.21 o 
   0  14   1      433.91      604.68    164.09 o 
   1  14   1       74.11      -93.51    104.20 o 
   2  14   1      901.83      828.07    136.46 o 
   3  14   1      185.37      108.18    104.00 o 
   4  14   1      754.91      585.39    136.42 o 
   5  14   1     2587.69     2462.13    192.97 o 
   6  14   1     6798.37     6369.31    336.76 o 
   7  14   1     5195.10     5504.33    325.55 o 
   8  14   1      444.50      277.42    164.67 o 
   9  14   1      257.41      226.28    271.65 o 
  10  14   1       56.09      254.12    280.61 o 
  11  14   1       43.81     -106.92    168.71 o 
  12  14   1        4.78       69.73    303.37 o 
  13  14   1      575.15      291.70    164.23 o 
  14  14   1      105.56      282.96    166.53 o 
  15  14   1     1002.69      774.13    222.30 o 
  16  14   1      571.46      856.18    203.59 o 
  17  14   1      162.37       61.77    168.69 o 
  18  14   1       45.13       88.76    174.11 o 
 -17  15   1      119.47      249.95    440.84 o 
 -16  15   1       77.06      133.32    184.92 o 
 -15  15   1      643.13      942.45    201.95 o 
 -14  15   1     1094.99     1177.39    200.99 o 
 -13  15   1     3265.35     3225.39    244.94 o 
 -12  15   1      956.72     1042.80    176.89 o 
 -11  15   1      304.54      440.88    140.74 o 
 -10  15   1      334.33      354.39    130.30 o 
  -9  15   1      232.73       38.68    158.95 o 
  -8  15   1      401.06      546.35    179.83 o 
  -7  15   1     3807.85     3930.90    264.69 o 
  -6  15   1      383.60      342.44    128.87 o 
  -5  15   1      486.38      454.25    128.20 o 
  -4  15   1       34.32      -15.53     99.90 o 
  -3  15   1      460.54      622.36    174.91 o 
  -2  15   1     5017.42     4545.47    314.33 o 
  -1  15   1     9360.57     9171.58    415.27 o 
   0  15   1       11.74     -119.97    119.97 o 
   1  15   1    10606.21    10495.67    443.00 o 
   2  15   1     2013.62     2239.53    178.74 o 
   3  15   1      778.69      789.84    223.06 o 
   4  15   1      549.80      475.85    125.58 o 
   5  15   1     2159.03     2180.85    185.64 o 
   6  15   1       52.58      -70.10    166.90 o 
   7  15   1     3285.39     3299.29    276.64 o 
   8  15   1      667.23     1079.04    248.38 o 
   9  15   1      220.15     -150.62    150.62 o 
  10  15   1     1550.27     1464.18    239.16 o 
  11  15   1      353.27      316.08    228.05 o 
  12  15   1      694.62      849.83    477.02 o 
  13  15   1     5398.83     5243.21    303.55 o 
  14  15   1     2111.58     2088.26    233.84 o 
  15  15   1      344.31      582.25    196.11 o 
  16  15   1        5.43       42.75    180.94 o 
  17  15   1       21.49      424.57    188.11 o 
 -16  16   1     2734.50     3707.94    803.59 o 
 -15  16   1     4103.88     4558.19    435.22 o 
 -14  16   1       13.47      -71.77    230.10 o 
 -13  16   1        3.21      128.66    213.03 o 
 -12  16   1      623.57      497.91    226.16 o 
 -11  16   1      502.54      730.99    225.29 o 
 -10  16   1      284.10      477.90    292.71 o 
  -9  16   1       15.18       -3.89    161.75 o 
  -8  16   1     4868.49     4693.40    269.38 o 
  -7  16   1     3014.72     2744.86    347.86 o 
  -6  16   1      149.31      181.95    118.37 o 
  -5  16   1      192.17      153.45    121.42 o 
  -4  16   1     6225.72     5964.89    365.98 o 
  -3  16   1    10535.39    10683.04    471.97 o 
  -2  16   1     1326.16     1086.71    214.06 o 
  -1  16   1      624.99      556.07    173.53 o 
   0  16   1        0.13      -27.92    134.44 o 
   1  16   1      479.02      301.46    165.16 o 
   2  16   1     1538.07     1484.29    225.86 o 
   3  16   1     4223.91     3955.30    311.24 o 
   4  16   1     2665.73     2639.87    206.95 o 
   5  16   1      909.59     1416.83    168.95 o 
   6  16   1     1031.81     1089.28    164.14 o 
   7  16   1     1627.37     1860.69    227.83 o 
   8  16   1     4292.69     4484.03    276.47 o 
   9  16   1      809.40      874.93    212.08 o 
  10  16   1       24.05      711.29    207.10 o 
  11  16   1       68.39      -77.23    196.20 o 
  12  16   1        1.79     -136.78    136.78 o 
  13  16   1       94.67        1.97    174.61 o 
  14  16   1      152.57      437.85    358.07 o 
  15  16   1     2551.75     3256.12    468.80 o 
  16  16   1     1593.20     2100.41    562.64 o 
 -16  17   1      301.69      394.41    466.54 o 
 -15  17   1       36.60      383.57    368.60 o 
 -14  17   1      452.66      902.81    293.00 o 
 -13  17   1       12.66      -37.00    313.83 o 
 -12  17   1     2011.97     2357.79    494.75 o 
 -11  17   1     1162.97     1477.70    274.83 o 
 -10  17   1      272.15       10.78    413.31 o 
  -9  17   1      523.68       54.05    146.56 o 
  -8  17   1      312.74      333.46    198.30 o 
  -7  17   1     1130.29      945.46    227.05 o 
  -6  17   1     2963.51     2713.73    337.41 o 
  -5  17   1       76.28      -62.79    159.74 o 
  -4  17   1     4333.42     3930.19    338.02 o 
  -3  17   1     7191.15     7299.46    406.06 o 
  -2  17   1       36.73       56.84    152.83 o 
  -1  17   1      597.82      462.59    219.39 o 
   0  17   1      922.34      378.63    321.12 o 
   1  17   1     3860.70     4296.91    326.18 o 
   2  17   1      188.26      147.59    198.31 o 
   3  17   1     5051.42     4847.55    458.20 o 
   4  17   1     1796.12     1845.16    257.92 o 
   5  17   1      467.92      643.64    249.32 o 
   6  17   1     1111.13     1235.51    181.30 o 
   7  17   1      688.23      323.57    151.17 o 
   8  17   1     1919.28     1801.65    214.38 o 
   9  17   1     3255.89     3801.27    275.21 o 
  10  17   1      873.07     1032.86    249.20 o 
  11  17   1      761.84      821.20    244.72 o 
  12  17   1      310.44      540.82    245.37 o 
  13  17   1       51.10      491.17    249.31 o 
  14  17   1      232.57      859.78    285.14 o 
  15  17   1      227.25      947.71    428.20 o 
 -15  18   1        7.84       82.33    397.63 o 
 -14  18   1      728.34      247.37    299.00 o 
 -13  18   1        0.19      -10.68    403.24 o 
 -12  18   1      188.45     -375.13    393.59 o 
 -11  18   1        1.29      347.95    240.88 o 
 -10  18   1     2407.06     3098.20    570.41 o 
  -9  18   1     2794.04     2633.00    332.17 o 
  -8  18   1       30.55      127.01    184.96 o 
  -7  18   1       35.62      266.46    196.00 o 
  -6  18   1       98.92      300.52    187.69 o 
  -5  18   1     1836.75     1999.50    281.29 o 
  -4  18   1      541.85      518.40    205.96 o 
  -3  18   1      372.38      271.63    308.89 o 
  -2  18   1     2282.21     2041.29    286.33 o 
  -1  18   1       25.87     -200.03    200.03 o 
   0  18   1     1813.18     1619.87    259.52 o 
   1  18   1      219.84      252.03    191.45 o 
   2  18   1     3830.04     4048.21    948.31 o 
   3  18   1     1218.16     1010.59    433.45 o 
   4  18   1      547.44      317.10    185.54 o 
   5  18   1     1280.09     1512.25    259.62 o 
   6  18   1      470.24      402.31    202.69 o 
   7  18   1      127.39       67.91    185.15 o 
   8  18   1       45.69       81.81    177.30 o 
   9  18   1     1738.35     1695.93    218.99 o 
  10  18   1     1435.25     1674.47    325.23 o 
  11  18   1        2.27      256.78    354.19 o 
  12  18   1       54.61     -198.51    204.65 o 
  13  18   1       50.42      -44.03    294.82 o 
  14  18   1     1077.62     1180.96    309.63 o 
 -13  19   1       40.79      564.36    311.65 o 
 -12  19   1     1472.57     1276.14    321.90 o 
 -11  19   1      316.31      538.14    253.02 o 
 -10  19   1      901.34     1276.17    296.72 o 
  -9  19   1     3237.29     2745.78    404.72 o 
  -8  19   1      100.69      166.32    205.31 o 
  -7  19   1     2998.06     2939.07    343.11 o 
  -6  19   1     2269.56     2709.76    327.30 o 
  -5  19   1     4842.88     4550.95    387.79 o 
  -4  19   1      208.68      187.94    214.33 o 
  -3  19   1     6378.14     6583.86   1112.47 o 
  -2  19   1     3319.77     3597.03    349.16 o 
  -1  19   1      309.01      117.15    167.09 o 
   0  19   1      265.30      283.91    186.03 o 
   1  19   1      868.29     1025.02    246.62 o 
   2  19   1     2278.96     1868.26    494.76 o 
   3  19   1     5343.45     5229.96    397.66 o 
   4  19   1       21.79      108.52    169.89 o 
   5  19   1     5094.32     5428.99    408.69 o 
   6  19   1      205.65     -101.44    213.04 o 
   7  19   1     3157.61     2880.80    342.16 o 
   8  19   1        7.32      591.43    233.02 o 
   9  19   1     6304.20     6370.26    871.16 o 
  10  19   1     1233.12     1072.19    289.28 o 
  11  19   1      114.83      -98.84    239.27 o 
  12  19   1     1027.52     1412.49    426.09 o 
  13  19   1        4.01      669.41    263.93 o 
 -12  20   1      667.97      515.61    268.11 o 
 -11  20   1     2187.62     2327.10    363.57 o 
 -10  20   1      807.15      907.16    260.10 o 
  -9  20   1       25.82      321.71    241.24 o 
  -8  20   1      244.67      407.37    236.35 o 
  -7  20   1     1060.24     1000.71    267.16 o 
  -6  20   1     1622.38     1734.12    303.42 o 
  -5  20   1       66.96     -109.21    301.90 o 
  -4  20   1     1142.98     1129.44    252.31 o 
  -3  20   1       51.26      131.17    204.65 o 
  -2  20   1     1644.77     1554.92    283.59 o 
  -1  20   1     1914.56     1854.27    293.48 o 
   0  20   1     2874.21     2913.71    597.25 o 
   1  20   1     2156.05     2186.35    305.32 o 
   2  20   1     1784.12     2048.36    309.66 o 
   3  20   1        7.81      120.01    192.02 o 
   4  20   1      605.88      830.62    251.50 o 
   5  20   1      254.46      402.12    214.23 o 
   6  20   1     1742.35     1903.50    308.84 o 
   7  20   1      129.66      313.64    226.25 o 
   8  20   1       61.96      216.39    275.23 o 
   9  20   1      296.02      769.69    304.75 o 
  10  20   1     1258.36     1671.23    324.45 o 
  11  20   1     2177.38     2450.55    481.82 o 
  12  20   1      693.52      470.67    248.78 o 
 -10  21   1       40.48      477.90    397.27 o 
  -9  21   1     1251.91     1730.70    328.91 o 
  -8  21   1      650.94      969.02    276.59 o 
  -7  21   1      151.09      544.61    247.63 o 
  -6  21   1      183.18      246.49    228.41 o 
  -5  21   1      378.16      448.34    237.60 o 
  -4  21   1      547.37      737.20    248.38 o 
  -3  21   1     1728.71     1259.48    289.80 o 
  -2  21   1       55.27     -114.16    178.54 o 
  -1  21   1      839.58     1076.93    272.45 o 
   0  21   1       17.39      -53.36    316.45 o 
   1  21   1     1024.79     1234.57    275.19 o 
   2  21   1        7.34      -71.16    241.28 o 
   3  21   1     2666.21     2758.58    346.23 o 
   4  21   1     1761.19     1955.19    319.80 o 
   5  21   1        3.85      -50.85    345.25 o 
   6  21   1        0.30      325.75    325.08 o 
   7  21   1       92.64      338.18    213.95 o 
   8  21   1      462.84      626.82    329.04 o 
   9  21   1      771.30     1406.83    299.29 o 
  10  21   1       49.60     -163.66    163.66 o 
  -8  22   1      231.17     1047.43    265.59 o 
  -7  22   1       76.24      150.58    224.49 o 
  -6  22   1      547.08      593.10    306.82 o 
  -5  22   1      918.22     1369.36    306.12 o 
  -4  22   1       57.94      515.56    306.98 o 
  -3  22   1      212.49      834.98    249.36 o 
  -2  22   1       17.34       26.88    254.14 o 
  -1  22   1        3.17      520.56    222.96 o 
   0  22   1      119.22      450.47    466.35 o 
   1  22   1      322.67      679.21    241.39 o 
   2  22   1      255.52      372.55    314.47 o 
   3  22   1      201.50        3.00    186.12 o 
   4  22   1       23.49      618.59    239.80 o 
   5  22   1      750.56     1368.83    311.33 o 
   6  22   1      761.95      994.41    282.41 o 
   7  22   1       73.72      180.23    206.66 o 
   8  22   1       45.09     -183.09    671.49 o 
  -6  23   1       32.67      290.07    449.94 o 
  -5  23   1        3.49      379.94    691.81 o 
  -4  23   1      139.88     -184.33    184.33 o 
  -3  23   1        4.34     -185.46    185.46 o 
  -2  23   1      538.57      555.02    292.37 o 
  -1  23   1      889.12      946.57    364.52 o 
   0  23   1       13.13       35.65    356.42 o 
   1  23   1     1012.08      776.25    274.79 o 
   2  23   1      716.12      965.92    402.85 o 
   3  23   1       34.42      295.24    193.67 o 
   4  23   1       85.09      629.04    240.13 o 
   5  23   1      121.14      514.31    566.67 o 
 -22   0   2      357.52      724.64    182.52 o 
 -21   0   2     3102.33     3415.72    267.45 o 
 -20   0   2     2883.33     3425.48    437.74 o 
 -19   0   2     2501.93     2471.10    217.83 o 
 -18   0   2     4102.22     4265.06    259.25 o 
 -17   0   2     2578.50     2464.88    346.26 o 
 -16   0   2      299.11      202.38    118.97 o 
 -15   0   2     9739.99     9288.50    418.20 o 
 -14   0   2    14467.95    14715.64    577.66 o 
 -13   0   2    21596.00    20941.62    426.72 o 
 -12   0   2    19710.31    18864.65    434.70 o 
 -11   0   2    19029.90    17970.35    358.40 o 
 -10   0   2      329.49      173.95     72.74 o 
  -9   0   2    10922.19    10772.29    246.16 o 
  -8   0   2     9615.52     8131.35    257.79 o 
  -7   0   2      384.83      519.54     71.55 o 
  -6   0   2     8534.97     8889.13    189.03 o 
  -5   0   2    31692.20    33301.48    360.89 o 
  -4   0   2    19015.67    18281.72    221.38 o 
  -3   0   2     2984.86     3612.09     77.43 o 
  -2   0   2    52050.14    57707.42    516.65 o 
  -1   0   2   146045.97   151650.44   1700.94 o 
   1   0   2    48305.07    50582.10    961.64 o 
   2   0   2    13920.96    15238.14    362.26 o 
   3   0   2      509.10      382.91     64.16 o 
   4   0   2   158879.48   171124.91   2261.59 o 
   5   0   2      424.53      375.81     72.57 o 
   6   0   2    79311.02    81617.75   1190.15 o 
   7   0   2    15318.33    16536.59    375.81 o 
   8   0   2    47272.82    46918.05    796.12 o 
   9   0   2       48.16      -50.82     99.73 o 
  10   0   2      327.00      305.52    104.97 o 
  11   0   2    18200.97    17313.30    462.00 o 
  12   0   2    88065.27    83914.32   1045.80 o 
  13   0   2    10966.05    10573.20    309.07 o 
  14   0   2    13350.12    13160.61    349.07 o 
  15   0   2     3627.32     3376.05    203.00 o 
  16   0   2     2991.50     2874.88    206.91 o 
  17   0   2     1247.67     1357.88    173.74 o 
  18   0   2      479.12      340.03    192.92 o 
  19   0   2     1035.13      992.74    359.78 o 
  20   0   2     1823.61     1887.07    233.73 o 
  21   0   2     2667.65     3214.32    370.37 o 
  22   0   2       24.18      224.18    180.84 o 
 -22   1   2       27.31      278.41    118.67 o 
 -21   1   2      476.28      363.90    121.15 o 
 -20   1   2       61.16      184.95    132.63 o 
 -19   1   2      977.92     1065.61    123.74 o 
 -18   1   2      311.88      428.11    102.85 o 
 -17   1   2     1547.88     1826.35    130.46 o 
 -16   1   2     5093.60     5245.67    294.87 o 
 -15   1   2     4344.10     4528.15    174.08 o 
 -14   1   2      815.21      905.78     93.48 o 
 -13   1   2      354.43      206.98     74.59 o 
 -12   1   2      118.99       35.88     61.87 o 
 -11   1   2     1053.88     1003.26     77.43 o 
 -10   1   2       37.10       17.21     45.24 o 
  -9   1   2     1917.97     1874.99     81.32 o 
  -8   1   2     3561.95     3653.72    119.81 o 
  -7   1   2    18583.72    18485.95    197.94 o 
  -6   1   2      189.35      276.12     38.02 o 
  -5   1   2    84611.29    87328.60    574.15 o 
  -4   1   2     4373.33     4312.71     72.91 o 
  -3   1   2     7620.31     7652.77     78.72 o 
  -2   1   2    53636.02    57302.30    389.22 o 
  -1   1   2     6953.23     6710.82    266.56 o 
   0   1   2      243.28      102.09     32.38 o 
   1   1   2       58.18       22.96     21.96 o 
   2   1   2     7701.72     8685.16    185.32 o 
   3   1   2    20045.69    21588.88    269.30 o 
   4   1   2     1138.39     1326.54     74.15 o 
   5   1   2      541.45      631.69     69.01 o 
   6   1   2      928.59      760.15     66.00 o 
   7   1   2     3705.89     3848.08    136.95 o 
   8   1   2      316.88      356.84     89.26 o 
   9   1   2     3664.64     3518.40    152.01 o 
  10   1   2      507.15      552.15     84.93 o 
  11   1   2     2473.66     2470.86    120.77 o 
  12   1   2       78.06        6.50     72.35 o 
  13   1   2       21.46       82.40     76.78 o 
  14   1   2       14.64      -28.87     72.49 o 
  15   1   2      361.05      345.78     84.55 o 
  16   1   2     4948.23     5069.75    178.16 o 
  17   1   2     1705.29     1575.09    126.97 o 
  18   1   2      162.80      209.11     97.62 o 
  19   1   2      181.60      185.06    100.82 o 
  20   1   2      104.76      160.24    109.80 o 
  21   1   2      816.05     1205.49    143.66 o 
  22   1   2      196.51      132.56    224.70 o 
 -22   2   2      155.42      309.85    130.12 o 
 -21   2   2     1706.07     1813.74    182.84 o 
 -20   2   2     2480.40     2674.62    163.35 o 
 -19   2   2      198.31      439.46    126.00 o 
 -18   2   2      194.70      258.80     99.96 o 
 -17   2   2       37.10       50.00    129.50 o 
 -16   2   2      351.44      472.27     89.93 o 
 -15   2   2     1499.20     1701.48    115.45 o 
 -14   2   2     2159.38     2167.23    121.44 o 
 -13   2   2       39.01       13.20     64.71 o 
 -12   2   2      158.58      145.68     61.82 o 
 -11   2   2      138.89      209.39     58.39 o 
 -10   2   2     4740.27     4564.67    123.51 o 
  -9   2   2    48804.63    46726.10    407.81 o 
  -8   2   2    50487.56    50561.79    395.13 o 
  -7   2   2    14687.88    14535.79    162.07 o 
  -6   2   2    45441.54    46187.09    345.80 o 
  -5   2   2    28075.20    29529.65    236.14 o 
  -4   2   2     5879.84     5979.61     82.25 o 
  -3   2   2    11996.52    12800.20    117.59 o 
  -2   2   2     5291.82     5420.30     67.52 o 
  -1   2   2      643.97      772.34     32.23 o 
   0   2   2    45550.02    48532.66    435.18 o 
   1   2   2    35683.92    38815.81    434.75 o 
   2   2   2      648.62      928.49     54.73 o 
   3   2   2    18438.88    19878.97    220.45 o 
   4   2   2    43272.69    47067.98    454.42 o 
   5   2   2    27318.93    30120.42    330.95 o 
   6   2   2   132176.67   133600.92   1331.17 o 
   7   2   2    11844.43    11346.20    230.41 o 
   8   2   2    10385.75    10873.81    261.44 o 
   9   2   2    17391.83    16381.32    435.84 o 
  10   2   2       50.92       96.59     59.99 o 
  11   2   2      381.17      364.68     75.93 o 
  12   2   2    14235.53    13620.57    287.11 o 
  13   2   2     2732.40     2743.70    158.98 o 
  14   2   2      122.31      117.15     76.60 o 
  15   2   2      757.87      738.38     95.04 o 
  16   2   2       79.93       36.66     87.36 o 
  17   2   2     1540.93     1562.97    128.09 o 
  18   2   2     4983.87     5223.98    203.93 o 
  19   2   2      380.76      609.27    112.89 o 
  20   2   2     1941.81     2278.63    176.98 o 
  21   2   2     1662.86     1967.92    175.15 o 
  22   2   2      219.77      288.83    137.30 o 
 -22   3   2      285.43      355.88    214.05 o 
 -21   3   2     1537.62     1761.76    160.42 o 
 -20   3   2      461.80      164.20    149.82 o 
 -19   3   2     1208.98     1286.98    177.33 o 
 -18   3   2      558.80      598.03    108.62 o 
 -17   3   2      932.02     1083.94    133.30 o 
 -16   3   2      741.58      949.75    113.05 o 
 -15   3   2     6413.87     6456.37    181.87 o 
 -14   3   2     1006.09     1167.67    100.56 o 
 -13   3   2     6995.46     6888.32    177.17 o 
 -12   3   2     2109.82     2084.02    106.60 o 
 -11   3   2    11115.56    10630.20    192.62 o 
 -10   3   2    16933.01    16475.31    220.95 o 
  -9   3   2    15229.36    14251.78    178.32 o 
  -8   3   2    35816.72    35198.84    302.73 o 
  -7   3   2       73.17       33.94     35.22 o 
  -6   3   2     5912.46     5339.98     89.32 o 
  -5   3   2      251.39      232.13     29.61 o 
  -4   3   2      163.38      216.83     29.46 o 
  -3   3   2      157.15      155.21     24.59 o 
  -2   3   2     1054.48     1155.36     59.56 o 
  -1   3   2    29343.97    30711.75    270.27 o 
   0   3   2    10503.84    11394.20    129.82 o 
   1   3   2    14389.37    14988.85    210.02 o 
   2   3   2   104589.07   114775.83   1252.59 o 
   3   3   2      658.88      588.60     56.50 o 
   4   3   2     3281.55     3557.23     89.38 o 
   5   3   2      813.50      748.04     54.95 o 
   6   3   2     6402.41     6487.25    136.09 o 
   7   3   2     4489.04     4912.23    115.34 o 
   8   3   2     9286.67     9079.45    160.93 o 
   9   3   2      581.24      614.57     66.91 o 
  10   3   2     4648.96     4637.63    163.39 o 
  11   3   2     1102.01     1246.18    111.23 o 
  12   3   2     5964.43     5869.87    207.85 o 
  13   3   2     5173.39     4873.37    196.76 o 
  14   3   2      164.65       79.28     71.88 o 
  15   3   2      838.15      878.72    106.65 o 
  16   3   2     1344.10     1525.41    118.24 o 
  17   3   2     1775.66     1864.07    131.85 o 
  18   3   2       93.21      132.77     96.56 o 
  19   3   2       57.52      134.85    108.63 o 
  20   3   2     2502.79     2669.45    203.85 o 
  21   3   2      597.07      871.59    158.01 o 
  22   3   2      256.59      211.77    173.99 o 
 -22   4   2       44.67      103.62    131.63 o 
 -21   4   2      269.78      324.60    139.16 o 
 -20   4   2       71.32      -20.98    108.27 o 
 -19   4   2      249.41      626.10    146.37 o 
 -18   4   2       74.77       49.47     89.75 o 
 -17   4   2     1864.84     2175.17    235.58 o 
 -16   4   2     8989.90     9236.30    223.86 o 
 -15   4   2     6714.69     6813.30    222.30 o 
 -14   4   2     6629.35     6462.45    175.85 o 
 -13   4   2     7889.86     7890.92    207.23 o 
 -12   4   2      114.48       66.27     69.06 o 
 -11   4   2      331.10      236.37     66.58 o 
 -10   4   2     1442.88     1391.53     82.90 o 
  -9   4   2     4613.74     4726.30    105.50 o 
  -8   4   2     6476.80     6571.16    113.39 o 
  -7   4   2      350.59      364.63     44.42 o 
  -6   4   2     2645.35     2673.80     67.89 o 
  -5   4   2   103537.41   106905.38    691.91 o 
  -4   4   2    63144.00    66058.48    538.77 o 
  -3   4   2    66975.58    71640.34    499.44 o 
  -2   4   2      225.28      228.24     30.34 o 
  -1   4   2       14.26       19.55     19.45 o 
   0   4   2     3852.67     3920.37     79.16 o 
   1   4   2    42314.14    47364.43    564.96 o 
   2   4   2      624.03      667.49     47.38 o 
   3   4   2     9177.03    10193.71    138.02 o 
   4   4   2    63509.23    67754.59    538.84 o 
   5   4   2    10552.68    10748.45    141.16 o 
   6   4   2     1041.38     1081.17     57.88 o 
   7   4   2    18261.21    18464.05    224.76 o 
   8   4   2    30887.25    29538.23    320.95 o 
   9   4   2     6146.29     6398.43    151.14 o 
  10   4   2      876.28      967.13     79.13 o 
  11   4   2     3787.88     3937.10    143.16 o 
  12   4   2       95.45        1.09     70.27 o 
  13   4   2     1302.58     1228.97    108.66 o 
  14   4   2      263.42      241.76    110.82 o 
  15   4   2     3078.13     2833.47    136.18 o 
  16   4   2     9592.26     9703.84    255.21 o 
  17   4   2     2826.11     2266.10    154.14 o 
  18   4   2      115.02      177.40    115.13 o 
  19   4   2       71.51       -2.26    127.05 o 
  20   4   2       71.50      160.22    127.94 o 
  21   4   2      213.21      191.06    152.28 o 
  22   4   2      522.36      479.33    166.85 o 
 -22   5   2      198.51      397.72    178.30 o 
 -21   5   2      196.32      473.64    141.90 o 
 -20   5   2      185.23      362.22    126.46 o 
 -19   5   2     1182.07     1188.24    157.70 o 
 -18   5   2        3.69     -129.66    176.13 o 
 -17   5   2     2215.72     2336.65    155.85 o 
 -16   5   2      677.14      578.11    109.59 o 
 -15   5   2     1178.39     1283.56    108.31 o 
 -14   5   2     1904.18     2102.12    116.57 o 
 -13   5   2     1533.05     1543.49     99.37 o 
 -12   5   2      539.21      524.98     74.01 o 
 -11   5   2     3697.69     3607.84    120.16 o 
 -10   5   2     1269.04     1298.71     66.27 o 
  -9   5   2     2320.92     2269.80     80.34 o 
  -8   5   2       44.47       -4.65     32.70 o 
  -7   5   2        3.13      -29.70     29.70 o 
  -6   5   2     5773.13     5923.41     96.40 o 
  -5   5   2    17029.08    16835.83    163.24 o 
  -4   5   2    17271.11    18199.13    177.31 o 
  -3   5   2     2651.19     2778.79     71.12 o 
  -2   5   2    17880.94    18381.18    205.67 o 
  -1   5   2      860.26     1069.11     53.51 o 
   0   5   2    11798.98    12634.41    158.63 o 
   1   5   2     7253.16     7996.89    139.24 o 
   2   5   2    12255.38    13344.47    195.84 o 
   3   5   2     2500.04     2302.84    164.31 o 
   4   5   2      620.37      680.18     42.98 o 
   5   5   2     2791.98     2956.46     72.67 o 
   6   5   2     4307.13     4665.71    100.20 o 
   7   5   2      249.25      264.92     47.34 o 
   8   5   2     1261.13     1238.20     72.56 o 
   9   5   2     3434.75     3571.38    137.64 o 
  10   5   2      349.88      277.30     63.56 o 
  11   5   2     1290.80     1318.61     93.42 o 
  12   5   2       71.97       37.79     73.44 o 
  13   5   2        7.47       -7.18     76.63 o 
  14   5   2     3594.37     3684.27    157.77 o 
  15   5   2      328.57      313.98     89.11 o 
  16   5   2      557.87      627.56    106.83 o 
  17   5   2       30.27       71.00    108.70 o 
  18   5   2      169.48      217.60    114.02 o 
  19   5   2     1145.06     1009.24    155.14 o 
  20   5   2      373.70      440.50    137.99 o 
  21   5   2      297.93      328.39    141.78 o 
 -22   6   2        7.75      143.35    135.85 o 
 -21   6   2       91.49      416.10    142.62 o 
 -20   6   2      136.12       83.77    121.89 o 
 -19   6   2      862.39      617.82    135.98 o 
 -18   6   2       64.87      -90.12    103.31 o 
 -17   6   2     2705.75     2646.70    165.06 o 
 -16   6   2     2938.81     3193.56    149.84 o 
 -15   6   2      135.17      148.43     77.67 o 
 -14   6   2      746.71      714.68     84.68 o 
 -13   6   2    10851.37    10543.36    205.88 o 
 -12   6   2     6895.53     6427.81    158.27 o 
 -11   6   2     5791.32     5798.90    127.84 o 
 -10   6   2    15318.57    14674.80    178.91 o 
  -9   6   2       32.09       61.96     43.86 o 
  -8   6   2     3280.52     3275.59     84.57 o 
  -7   6   2     2614.24     2839.99     75.66 o 
  -6   6   2      969.75      876.72     47.17 o 
  -5   6   2    50891.10    51027.08    408.55 o 
  -4   6   2   105524.11   105349.64    815.60 o 
  -3   6   2      798.71      844.73     47.19 o 
  -2   6   2    37964.84    38691.30    368.73 o 
  -1   6   2    25637.52    26646.90    253.55 o 
   0   6   2    43942.46    47200.09    505.21 o 
   1   6   2    15465.64    15707.42    212.31 o 
   2   6   2   115371.03   119709.52   1652.89 o 
   3   6   2     3902.17     4162.71     99.98 o 
   4   6   2   103318.51   107042.27   1117.10 o 
   5   6   2     8802.82     8691.00    121.86 o 
   6   6   2     5516.40     5098.80    103.78 o 
   7   6   2    10575.66    10896.40    173.29 o 
   8   6   2    37266.29    36344.81    369.98 o 
   9   6   2     2868.17     2774.90    105.27 o 
  10   6   2    37535.90    37840.47    408.52 o 
  11   6   2     6903.51     6818.61    167.74 o 
  12   6   2     7057.21     6884.23    177.19 o 
  13   6   2      769.83      785.53     92.88 o 
  14   6   2     6392.08     6135.45    214.58 o 
  15   6   2        0.84      -14.38     95.94 o 
  16   6   2     8651.06     8791.65    277.97 o 
  17   6   2     7768.53     7188.55    262.88 o 
  18   6   2       49.61        7.43    110.16 o 
  19   6   2      474.53      603.96    139.06 o 
  20   6   2      404.36      674.00    148.05 o 
  21   6   2        2.09      301.49    140.88 o 
 -21   7   2      120.03      224.69    155.90 o 
 -20   7   2       11.11      135.12    122.95 o 
 -19   7   2       69.16       45.27    119.33 o 
 -18   7   2      649.92      567.79    133.49 o 
 -17   7   2       10.43      -24.48    104.50 o 
 -16   7   2        4.96      128.68    100.41 o 
 -15   7   2      606.40      584.82     98.95 o 
 -14   7   2       20.94       33.26     66.16 o 
 -13   7   2     1837.71     1850.17    103.58 o 
 -12   7   2     1527.72     1483.50     94.31 o 
 -11   7   2      118.22      200.50     58.35 o 
 -10   7   2     2557.20     2522.36     85.87 o 
  -9   7   2       26.80      -36.10     42.20 o 
  -8   7   2     1899.88     2010.76     71.83 o 
  -7   7   2     3774.42     3694.50     85.02 o 
  -6   7   2     1764.96     1627.20     63.82 o 
  -5   7   2     2127.70     1940.30     72.71 o 
  -4   7   2       23.43       17.09     36.54 o 
  -3   7   2     5189.40     5748.60    113.20 o 
  -2   7   2     1340.18     1587.07    134.82 o 
  -1   7   2       12.79      -26.23     28.20 o 
   0   7   2     7875.01     8634.74    155.04 o 
   1   7   2      382.95      473.80     64.77 o 
   2   7   2     2186.89     1999.89    140.87 o 
   3   7   2     4445.99     4255.33    100.80 o 
   4   7   2     2411.50     2552.05     92.55 o 
   5   7   2      292.44      266.66     29.67 o 
   6   7   2     1518.89     1583.70     61.37 o 
   7   7   2     2571.89     2624.03     83.23 o 
   8   7   2     2017.74     2149.38     85.83 o 
   9   7   2      312.45      410.17     64.85 o 
  10   7   2      364.14      296.20     71.87 o 
  11   7   2     1468.49     1528.04     98.52 o 
  12   7   2     2323.50     2488.05    176.16 o 
  13   7   2     1414.78     1327.11    147.81 o 
  14   7   2     1052.49     1184.83    148.22 o 
  15   7   2      403.31      349.05    115.60 o 
  16   7   2     1100.12      990.23    135.91 o 
  17   7   2        5.17       98.13    122.11 o 
  18   7   2       24.97      123.73    116.21 o 
  19   7   2       34.83      368.60    133.88 o 
  20   7   2      217.51      213.08    135.81 o 
  21   7   2      139.01      318.32    159.92 o 
 -21   8   2     1543.58     1665.74    193.85 o 
 -20   8   2      810.99      929.77    162.09 o 
 -19   8   2     2122.78     2109.60    182.26 o 
 -18   8   2     1707.27     1783.56    236.71 o 
 -17   8   2      232.77      150.82    114.71 o 
 -16   8   2       14.36       76.72     97.84 o 
 -15   8   2       72.19       72.75     93.94 o 
 -14   8   2      417.01      349.86     99.50 o 
 -13   8   2        8.09       26.18     71.71 o 
 -12   8   2      837.83     1005.89     87.74 o 
 -11   8   2    16426.58    16212.31    234.13 o 
 -10   8   2    33746.91    33403.04    409.31 o 
  -9   8   2     9904.78     9808.81    150.01 o 
  -8   8   2     4871.36     4709.53    101.56 o 
  -7   8   2     1393.20     1512.68     67.23 o 
  -6   8   2     9972.00    10412.07    145.79 o 
  -5   8   2     2299.22     2189.60     77.28 o 
  -4   8   2    21395.94    20471.39    228.38 o 
  -3   8   2     8676.13     8964.24    147.99 o 
  -2   8   2    27205.28    27561.75    287.05 o 
  -1   8   2     1701.25     1522.74     86.84 o 
   0   8   2     1296.11     1896.09     86.40 o 
   1   8   2     3882.79     3552.26    102.60 o 
   2   8   2   107704.36   109156.59   1566.36 o 
   3   8   2     3584.48     3544.66     79.50 o 
   4   8   2    21666.02    21494.88    430.70 o 
   5   8   2      461.27      398.52     41.51 o 
   6   8   2     8783.57     9176.56    161.74 o 
   7   8   2       38.85       45.23     43.53 o 
   8   8   2     4139.75     4165.51    106.68 o 
   9   8   2      670.81      650.78     78.83 o 
  10   8   2    36983.16    36814.94    517.67 o 
  11   8   2     5006.81     5428.73    201.69 o 
  12   8   2       27.07      153.49     89.88 o 
  13   8   2     2080.25     2031.96    168.47 o 
  14   8   2     6320.88     5912.79    324.91 o 
  15   8   2      400.26      430.56    108.20 o 
  16   8   2     5082.83     4620.99    241.47 o 
  17   8   2     2829.34     2765.08    190.15 o 
  18   8   2      866.38      786.27    145.77 o 
  19   8   2      492.56      654.30    178.22 o 
  20   8   2       27.25      241.90    305.66 o 
  21   8   2      893.95      844.31    279.12 o 
 -21   9   2     1188.01     1648.73    307.95 o 
 -20   9   2      106.17      125.59    153.88 o 
 -19   9   2     4037.53     4399.94    240.87 o 
 -18   9   2      774.36     1006.69    150.11 o 
 -17   9   2     2073.88     1571.48    186.30 o 
 -16   9   2      979.69      913.83    127.80 o 
 -15   9   2      719.76      924.03    123.32 o 
 -14   9   2     5448.95     5353.37    200.13 o 
 -13   9   2     4019.13     3852.62    337.10 o 
 -12   9   2     7383.76     7389.34    187.35 o 
 -11   9   2     1049.79     1036.76     93.08 o 
 -10   9   2        6.87      -30.94     60.79 o 
  -9   9   2     1071.08     1096.52     73.61 o 
  -8   9   2       48.87      -27.83     39.87 o 
  -7   9   2    11822.51    11591.56    176.78 o 
  -6   9   2    15998.51    15802.26    206.41 o 
  -5   9   2    10640.52    10533.20    162.60 o 
  -4   9   2     6804.75     6387.18    120.84 o 
  -3   9   2      119.55      138.77     39.97 o 
  -2   9   2      150.85      177.03     42.47 o 
  -1   9   2        8.23       22.77     46.57 o 
   0   9   2     7638.02     7615.13    173.16 o 
   1   9   2     2931.36     3085.20    100.45 o 
   2   9   2     4462.07     4426.76    171.92 o 
   3   9   2      526.82      589.98     74.95 o 
   4   9   2     4065.19     3920.38    116.78 o 
   5   9   2      691.86      777.09     65.52 o 
   6   9   2     1174.35     1131.89     51.38 o 
   7   9   2       29.78       46.22     53.01 o 
   8   9   2     1928.04     1901.08    128.41 o 
   9   9   2      184.49      113.65     82.50 o 
  10   9   2      151.63       46.21    122.11 o 
  11   9   2        1.65      -65.54     88.50 o 
  12   9   2      929.10     1084.33    125.17 o 
  13   9   2       63.68       24.23    117.45 o 
  14   9   2      643.68      657.30    126.99 o 
  15   9   2       96.53       86.30     91.56 o 
  16   9   2      938.84      904.35    170.26 o 
  17   9   2      507.22      634.79    184.17 o 
  18   9   2     1187.11      945.93    230.49 o 
  19   9   2     1813.89     1570.03    258.37 o 
  20   9   2      170.45       82.25    198.06 o 
 -20  10   2      600.66      837.38    216.49 o 
 -19  10   2      776.01      902.70    207.85 o 
 -18  10   2     1597.72     2077.72    361.14 o 
 -17  10   2     1481.10     1725.16    274.72 o 
 -16  10   2     1283.73     1435.62    150.61 o 
 -15  10   2     2987.07     3026.85    228.34 o 
 -14  10   2      765.22      812.49    114.35 o 
 -13  10   2      715.69      783.80    107.50 o 
 -12  10   2     5746.19     5550.44    189.98 o 
 -11  10   2     4412.41     4713.48    206.00 o 
 -10  10   2     4400.55     4320.34    152.22 o 
  -9  10   2     9246.83     9048.57    159.95 o 
  -8  10   2     2085.16     2202.43     93.63 o 
  -7  10   2     2737.99     2584.19     88.49 o 
  -6  10   2     1727.50     1787.48     88.49 o 
  -5  10   2     1295.07     1355.00     70.04 o 
  -4  10   2     1550.14     1599.64     74.49 o 
  -3  10   2    16850.99    17001.36    216.27 o 
  -2  10   2      234.95      128.70     57.12 o 
  -1  10   2    29126.84    29451.01    394.56 o 
   0  10   2    42796.30    42087.05    506.23 o 
   1  10   2    20199.02    20356.43    294.91 o 
   2  10   2       41.35      -58.05     58.05 o 
   3  10   2     4459.42     4643.48    164.74 o 
   4  10   2     2053.65     2096.17     72.03 o 
   5  10   2     2141.10     2255.87     97.31 o 
   6  10   2      508.95      442.44     65.38 o 
   7  10   2      573.08      523.49     75.02 o 
   8  10   2       68.16      -49.18     81.94 o 
   9  10   2      124.30      -33.76     69.63 o 
  10  10   2     1920.33     1943.73    147.21 o 
  11  10   2     5042.87     5195.61    215.50 o 
  12  10   2     8646.82     8412.92    349.21 o 
  13  10   2     1716.75     1759.10    220.39 o 
  14  10   2      232.81      153.28    215.61 o 
  15  10   2     2246.43     1940.30    233.20 o 
  16  10   2      390.22      181.67    152.19 o 
  17  10   2      196.29       55.20    248.97 o 
  18  10   2        4.24      326.61    216.20 o 
  19  10   2       10.69       89.78    180.98 o 
  20  10   2      281.22      335.64    217.31 o 
 -20  11   2      311.04      530.79    240.74 o 
 -19  11   2      541.87      670.82    202.70 o 
 -18  11   2      567.08      480.78    166.37 o 
 -17  11   2        9.66       77.05    159.44 o 
 -16  11   2       68.06      -43.74    132.00 o 
 -15  11   2     2130.44     2114.22    195.75 o 
 -14  11   2        6.41      -91.93    115.01 o 
 -13  11   2     5459.51     5309.78    195.94 o 
 -12  11   2     3224.85     3169.02    153.64 o 
 -11  11   2     3611.65     3631.19    151.49 o 
 -10  11   2     2386.64     2354.60    127.06 o 
  -9  11   2     1948.58     1772.32    127.83 o 
  -8  11   2     5078.22     5185.12    125.78 o 
  -7  11   2        9.09       55.79     49.16 o 
  -6  11   2     4333.76     4369.89    138.09 o 
  -5  11   2      526.40      452.29     57.19 o 
  -4  11   2      557.76      571.79     56.57 o 
  -3  11   2       11.63      -42.81     42.81 o 
  -2  11   2     6092.24     5925.75    170.28 o 
  -1  11   2    30924.96    30909.45    421.49 o 
   0  11   2      982.42     1015.25     91.08 o 
   1  11   2     6782.92     6972.32    175.48 o 
   2  11   2     5766.94     5443.73    206.17 o 
   3  11   2      733.58      743.79     87.51 o 
   4  11   2     3446.96     2897.65    308.50 o 
   5  11   2       26.46     -112.57    112.57 o 
   6  11   2        1.27     -121.06    121.06 o 
   7  11   2        7.96     -113.54    133.78 o 
   8  11   2      570.38      681.70    201.03 o 
   9  11   2     1542.87     1172.74    208.91 o 
  10  11   2     6012.52     5787.30    340.63 o 
  11  11   2     6164.73     6488.59    380.08 o 
  12  11   2      205.46      476.80    197.59 o 
  13  11   2     1956.69     1961.50    271.26 o 
  14  11   2      140.12       13.66    414.32 o 
  15  11   2      792.57      738.31    193.93 o 
  16  11   2      191.91     -170.97    258.98 o 
  17  11   2       47.79       51.16    185.07 o 
  18  11   2      574.01      968.15    307.18 o 
  19  11   2      678.39      576.37    516.53 o 
 -19  12   2       54.62      228.04    182.73 o 
 -18  12   2      910.84     1311.95    198.12 o 
 -17  12   2      127.53      172.43    151.69 o 
 -16  12   2      244.54      187.79    144.11 o 
 -15  12   2     3300.73     3416.86    228.89 o 
 -14  12   2     3105.23     3569.71    224.84 o 
 -13  12   2     1188.59     1432.69    162.77 o 
 -12  12   2       71.01      -34.40    105.92 o 
 -11  12   2     2994.47     2987.40    184.36 o 
 -10  12   2      132.35       68.91     96.29 o 
  -9  12   2    22236.63    22207.44    406.49 o 
  -8  12   2     2152.33     2283.03    122.62 o 
  -7  12   2     8120.40     8359.64    185.53 o 
  -6  12   2    48334.57    47307.46    658.59 o 
  -5  12   2     3338.72     3128.78    122.48 o 
  -4  12   2     4543.32     4401.19    147.14 o 
  -3  12   2     8720.01     8580.85    340.05 o 
  -2  12   2    17663.85    16832.89    299.11 o 
  -1  12   2       39.94      -85.34     86.86 o 
   0  12   2     7453.59     7441.17    187.99 o 
   1  12   2      744.65      939.06    123.21 o 
   2  12   2     2787.42     2818.25    170.16 o 
   3  12   2     2695.54     2821.86    245.00 o 
   4  12   2     8142.43     7990.86    269.65 o 
   5  12   2    24188.48    22162.50   1083.93 o 
   6  12   2    46724.35    44394.00    890.49 o 
   7  12   2     8334.40     7877.02    365.07 o 
   8  12   2     8467.51     8005.27    588.49 o 
   9  12   2     1817.16     1781.78    331.58 o 
  10  12   2     4652.76     4326.15    326.20 o 
  11  12   2      298.30      273.45    191.76 o 
  12  12   2     5463.07     5439.79    376.13 o 
  13  12   2      437.66      215.68    213.34 o 
  14  12   2     1636.63      995.47    281.69 o 
  15  12   2     2416.85     2710.43    246.15 o 
  16  12   2       29.21     -138.08    138.08 o 
  17  12   2      106.19      380.61    186.69 o 
  18  12   2     4244.00     5200.51    475.09 o 
  19  12   2     1070.78     1465.26    261.28 o 
 -19  13   2       53.49     -156.49    156.49 o 
 -18  13   2       52.56      104.03    149.63 o 
 -17  13   2        9.07       32.91    238.76 o 
 -16  13   2      109.88      340.51    167.77 o 
 -15  13   2       56.84       51.12    140.77 o 
 -14  13   2      131.36      228.07    138.04 o 
 -13  13   2      501.23      575.81    143.68 o 
 -12  13   2       11.86      -79.59    106.83 o 
 -11  13   2     2224.47     2200.03    171.21 o 
 -10  13   2     1346.17     1212.18    135.70 o 
  -9  13   2        7.96        0.39     90.81 o 
  -8  13   2     5514.93     5380.90    210.14 o 
  -7  13   2     9695.99     9599.14    253.03 o 
  -6  13   2     1307.08     1265.94    229.42 o 
  -5  13   2     2168.51     2217.21    146.96 o 
  -4  13   2     2280.31     2485.16    149.21 o 
  -3  13   2        7.69      -59.93     79.43 o 
  -2  13   2     3143.70     2985.29    176.74 o 
  -1  13   2     1321.52     1267.36    110.94 o 
   0  13   2     2881.55     3086.86    198.26 o 
   1  13   2     1200.90     1026.36    145.36 o 
   2  13   2     2177.97     2163.36    171.33 o 
   3  13   2      734.51      777.40    129.75 o 
   4  13   2     4702.26     4472.75    238.80 o 
   5  13   2     7095.28     6886.90    564.78 o 
   6  13   2     2225.55     1835.43    224.14 o 
   7  13   2     9751.48     8980.51    392.07 o 
   8  13   2     2677.35     2913.87    436.64 o 
   9  13   2     1214.06     1696.86    332.02 o 
  10  13   2      268.93      375.39    187.45 o 
  11  13   2        1.50      -96.88    307.85 o 
  12  13   2     1412.78     1687.74    277.29 o 
  13  13   2        7.01      537.28    274.78 o 
  14  13   2      439.70      717.13    255.37 o 
  15  13   2        5.31     -151.46    151.46 o 
  16  13   2      563.89      752.14    200.87 o 
  17  13   2      128.67        9.31    182.81 o 
  18  13   2       29.88     -126.78    168.83 o 
 -18  14   2        0.89       48.07    150.79 o 
 -17  14   2      220.30       31.45    159.91 o 
 -16  14   2      818.17      646.62    175.36 o 
 -15  14   2     6298.88     6454.32    326.80 o 
 -14  14   2     6594.34     6232.21    285.44 o 
 -13  14   2       11.87      -88.49    142.63 o 
 -12  14   2      836.73      694.18    151.59 o 
 -11  14   2       21.36      -99.63     99.63 o 
 -10  14   2     5923.98     5724.57    232.28 o 
  -9  14   2      839.99     1013.64    141.11 o 
  -8  14   2     1732.87     1796.77    207.41 o 
  -7  14   2      708.91      760.72    118.94 o 
  -6  14   2     8614.17     8815.79    324.82 o 
  -5  14   2      983.37      981.88    169.51 o 
  -4  14   2     3824.64     3876.81    215.58 o 
  -3  14   2    20218.40    18886.75    417.69 o 
  -2  14   2    17668.73    16733.78    787.65 o 
  -1  14   2     1211.22     1020.63    198.85 o 
   0  14   2    31237.44    30468.92    565.95 o 
   1  14   2        4.06     -100.43    100.43 o 
   2  14   2    11725.64    11122.70    335.41 o 
   3  14   2     4423.41     4061.25    219.95 o 
   4  14   2     2449.41     2226.20    210.74 o 
   5  14   2     2210.67     2186.99    186.63 o 
   6  14   2    14656.27    14207.72    478.42 o 
   7  14   2     5598.96     5392.20    336.55 o 
   8  14   2      335.33      706.30    181.02 o 
   9  14   2     1800.72     1639.32    242.37 o 
  10  14   2     2289.43     2526.76    475.95 o 
  11  14   2       86.17      197.64    189.77 o 
  12  14   2     5077.31     5134.82    784.13 o 
  13  14   2      726.08      792.98    450.88 o 
  14  14   2     6454.52     6551.00    471.41 o 
  15  14   2     2602.13     2968.64    263.06 o 
  16  14   2        3.74      -48.49    174.26 o 
  17  14   2       47.62      251.41    238.96 o 
  18  14   2     1145.29     1699.93    345.28 o 
 -17  15   2     1851.82     2153.92    257.90 o 
 -16  15   2     2105.77     2125.60    249.63 o 
 -15  15   2      953.16      921.88    196.89 o 
 -14  15   2     1375.86     1504.50    205.97 o 
 -13  15   2       44.64      324.85    152.53 o 
 -12  15   2     1019.49     1416.84    214.20 o 
 -11  15   2      820.54     1179.81    226.02 o 
 -10  15   2       78.75       15.44    153.80 o 
  -9  15   2     2320.65     2357.23    309.32 o 
  -8  15   2      602.14      554.27    229.21 o 
  -7  15   2       84.03     -101.32    101.32 o 
  -6  15   2       73.09      240.14    113.74 o 
  -5  15   2     4442.60     4257.08    225.97 o 
  -4  15   2     2273.52     2372.25    178.73 o 
  -3  15   2       69.28      -93.79    117.74 o 
  -2  15   2     7379.02     7402.78    385.35 o 
  -1  15   2     2190.92     2513.68    257.69 o 
   0  15   2      813.20      737.88    182.06 o 
   1  15   2     3052.28     3241.93    284.07 o 
   2  15   2     1746.36     1906.43    229.88 o 
   3  15   2      337.03      497.23    150.42 o 
   4  15   2      102.39      143.10    167.85 o 
   5  15   2     1283.58     1199.44    157.65 o 
   6  15   2     1461.78     1804.31    184.98 o 
   7  15   2      549.66      513.99    178.73 o 
   8  15   2       41.51       -7.53    244.85 o 
   9  15   2        2.50      -80.03    164.26 o 
  10  15   2      121.33      482.59    201.84 o 
  11  15   2      201.75      176.00    229.22 o 
  12  15   2      201.39      603.78    237.09 o 
  13  15   2     1274.97     1964.98    319.16 o 
  14  15   2     3214.98     2250.98    287.31 o 
  15  15   2      416.80      340.60    262.29 o 
  16  15   2      174.03      408.49    207.64 o 
  17  15   2       73.51      239.07    185.22 o 
 -17  16   2      246.59      226.22    491.92 o 
 -16  16   2       88.66      127.39    440.55 o 
 -15  16   2      144.67      268.93    255.78 o 
 -14  16   2      431.45      971.53    270.21 o 
 -13  16   2      443.15      419.24    340.28 o 
 -12  16   2       71.87      245.58    217.66 o 
 -11  16   2      961.05     1084.16    241.07 o 
 -10  16   2     2407.42     2727.30    334.19 o 
  -9  16   2     1235.03     1475.96    233.38 o 
  -8  16   2     4221.56     4039.90    258.16 o 
  -7  16   2       28.65      184.59    124.18 o 
  -6  16   2     2531.90     2686.92    207.05 o 
  -5  16   2     3385.91     3524.56    310.62 o 
  -4  16   2      293.95      418.17    169.35 o 
  -3  16   2     1309.33     1082.67    212.55 o 
  -2  16   2       84.82       80.79    138.26 o 
  -1  16   2       30.99      184.88    155.63 o 
   0  16   2      283.96      -69.14    192.62 o 
   1  16   2     1116.35     1086.00    249.50 o 
   2  16   2     5028.86     4650.68    320.51 o 
   3  16   2     2624.03     2943.05    289.39 o 
   4  16   2      179.64      279.37    126.69 o 
   5  16   2      157.18      233.68    175.92 o 
   6  16   2     1671.50     1954.76    199.05 o 
   7  16   2     1114.70      999.34    175.59 o 
   8  16   2       72.76      178.55    357.15 o 
   9  16   2      906.89      342.03    525.41 o 
  10  16   2     1503.11     1935.43    270.72 o 
  11  16   2     1274.19     1548.43    269.20 o 
  12  16   2      221.00      496.31    246.28 o 
  13  16   2       49.88       17.23    310.15 o 
  14  16   2       39.23      165.36    176.95 o 
  15  16   2      141.53      199.15    208.97 o 
  16  16   2        8.47     -149.91    172.93 o 
 -16  17   2      271.81      586.16    408.26 o 
 -15  17   2      721.17      878.01    514.99 o 
 -14  17   2      181.11      412.83    257.22 o 
 -13  17   2      434.40      886.37    271.51 o 
 -12  17   2       11.55      334.47    221.33 o 
 -11  17   2     1718.98     2085.89    446.12 o 
 -10  17   2     1022.69      869.23    228.04 o 
  -9  17   2     1375.47     1092.06    188.25 o 
  -8  17   2     4312.15     4363.70    460.92 o 
  -7  17   2      124.14       96.64    187.93 o 
  -6  17   2       25.39      469.03    242.59 o 
  -5  17   2      286.05      161.85    164.60 o 
  -4  17   2      423.31      485.56    184.36 o 
  -3  17   2     1374.37     1190.34    239.06 o 
  -2  17   2     1335.08     1286.21    232.29 o 
  -1  17   2      745.78      694.32    201.63 o 
   0  17   2      147.25      180.65    165.27 o 
   1  17   2      422.37      399.08    182.53 o 
   2  17   2      537.92      532.90    201.31 o 
   3  17   2     1888.35     1913.11    425.02 o 
   4  17   2     1893.48     2174.00    267.79 o 
   5  17   2      369.83      537.79    186.15 o 
   6  17   2       31.27      161.72    136.56 o 
   7  17   2        3.31      147.78    134.63 o 
   8  17   2      849.79      675.07    225.44 o 
   9  17   2     1382.10     1269.73    203.52 o 
  10  17   2      328.45      218.36    446.96 o 
  11  17   2      348.55      421.55    410.99 o 
  12  17   2       52.75      130.89    245.46 o 
  13  17   2       28.33      309.12    230.73 o 
  14  17   2      319.23      831.31    305.94 o 
  15  17   2      997.96     1105.93    311.02 o 
 -15  18   2      134.12      416.86    278.68 o 
 -14  18   2      192.21      177.69    252.98 o 
 -13  18   2      154.58      769.46    265.62 o 
 -12  18   2      412.37      876.39    268.23 o 
 -11  18   2     3321.54     4271.52    625.16 o 
 -10  18   2     3234.97     2789.57    358.60 o 
  -9  18   2       34.99      144.18    387.46 o 
  -8  18   2        7.07     -134.85    186.11 o 
  -7  18   2     3327.12     3147.48    339.98 o 
  -6  18   2     3952.22     4141.91    623.21 o 
  -5  18   2     1261.47      673.37    583.67 o 
  -4  18   2     2366.78     2523.70    300.16 o 
  -3  18   2      406.66      424.87    191.69 o 
  -2  18   2     4778.20     5374.17    510.01 o 
  -1  18   2      892.21     1233.16    246.82 o 
   0  18   2       49.65      210.88    180.55 o 
   1  18   2     7685.42     7297.90    495.74 o 
   2  18   2    11044.29    10728.68    502.96 o 
   3  18   2        6.45       69.07    163.56 o 
   4  18   2     1933.76     1722.56    266.85 o 
   5  18   2       23.32      205.88    184.85 o 
   6  18   2     3256.78     3694.53    866.99 o 
   7  18   2      240.21       -4.46    198.90 o 
   8  18   2     2107.95     2028.47    227.10 o 
   9  18   2      122.71      355.35    283.67 o 
  10  18   2     4549.63     4791.92    323.49 o 
  11  18   2     2973.25     2786.83    496.74 o 
  12  18   2       99.52      474.93    241.30 o 
  13  18   2        5.73      269.71    247.32 o 
  14  18   2      998.36     1679.89    349.17 o 
 -13  19   2       85.37      527.78    249.62 o 
 -12  19   2      434.61      285.27    323.74 o 
 -11  19   2      413.58      500.63    264.41 o 
 -10  19   2       19.41       42.80    212.09 o 
  -9  19   2      274.73      296.03    216.34 o 
  -8  19   2        5.36       92.90    203.58 o 
  -7  19   2        5.43      238.00    210.26 o 
  -6  19   2      504.40      649.50    240.97 o 
  -5  19   2     1033.18      892.39    245.76 o 
  -4  19   2      277.27      278.14    194.54 o 
  -3  19   2     3113.06     3379.85    349.09 o 
  -2  19   2      810.36      443.63    356.32 o 
  -1  19   2       89.66     -143.35    188.96 o 
   0  19   2      279.64      270.37    196.14 o 
   1  19   2      598.24      521.49    208.91 o 
   2  19   2       15.51      331.03    194.20 o 
   3  19   2     1698.10     1853.94    530.60 o 
   4  19   2      328.06      165.48    184.31 o 
   5  19   2      366.43      355.28    202.48 o 
   6  19   2       32.45      270.83    189.18 o 
   7  19   2        2.55     -174.70    174.70 o 
   8  19   2      749.75      997.39    603.34 o 
   9  19   2     2204.13     2132.09    327.63 o 
  10  19   2      991.42     1244.92    363.77 o 
  11  19   2        3.93     -142.36    302.50 o 
  12  19   2       31.30      955.14    224.76 o 
  13  19   2       51.55       20.90    239.51 o 
 -12  20   2      289.83      -56.60    265.04 o 
 -11  20   2      340.99      204.17    472.62 o 
 -10  20   2     1543.58     1466.67    328.09 o 
  -9  20   2       39.30      412.62    504.86 o 
  -8  20   2      648.60      890.90    266.13 o 
  -7  20   2      306.01      284.50    211.26 o 
  -6  20   2      512.96      578.09    264.17 o 
  -5  20   2     1790.03     1779.87    304.35 o 
  -4  20   2     3123.68     3986.33    379.22 o 
  -3  20   2       41.38      456.19    205.72 o 
  -2  20   2     2104.33     2332.98    320.47 o 
  -1  20   2        9.20      136.13    185.82 o 
   0  20   2      708.82     1133.60    265.34 o 
   1  20   2     1555.02     1674.73    354.18 o 
   2  20   2     3266.84     3278.82    400.50 o 
   3  20   2        2.33     -164.87    164.87 o 
   4  20   2     3317.93     2536.79    327.83 o 
   5  20   2      602.69      539.19    235.29 o 
   6  20   2      503.83      692.50    595.96 o 
   7  20   2      734.43      365.97    232.92 o 
   8  20   2     3487.50     3086.56    365.56 o 
   9  20   2        0.71      400.42    237.94 o 
  10  20   2     2275.82     2342.64    603.99 o 
  11  20   2      928.42      805.92    283.24 o 
  12  20   2       87.92      707.27    240.52 o 
 -10  21   2      625.85     1691.15    502.41 o 
  -9  21   2       52.90      198.79    279.86 o 
  -8  21   2      335.36       76.19    236.46 o 
  -7  21   2      309.73      381.23    238.96 o 
  -6  21   2      572.29      242.97    234.15 o 
  -5  21   2      336.26      335.33    222.33 o 
  -4  21   2      488.52      289.31    380.75 o 
  -3  21   2      870.84      140.79    210.41 o 
  -2  21   2       72.16     -180.29    186.89 o 
  -1  21   2     1009.38     1335.76    309.69 o 
   0  21   2      429.48      597.95    233.91 o 
   1  21   2       15.37      189.24    207.23 o 
   2  21   2      366.99      888.97    291.86 o 
   3  21   2     1037.40     1332.44    288.28 o 
   4  21   2       50.19       -0.39    284.29 o 
   5  21   2      133.03      258.52    330.10 o 
   6  21   2       14.92     -103.53    340.52 o 
   7  21   2        0.05     -191.48    191.48 o 
   8  21   2       88.69      253.30    232.94 o 
   9  21   2      978.80     1204.46    823.27 o 
  10  21   2      925.72     1129.26    293.58 o 
  -8  22   2       47.93      491.89    250.26 o 
  -7  22   2     1395.65     1112.93    311.12 o 
  -6  22   2      545.88      700.04    270.98 o 
  -5  22   2      490.57      718.47    261.82 o 
  -4  22   2     1674.65     2042.11    338.82 o 
  -3  22   2      338.67      254.81    215.17 o 
  -2  22   2       97.98      122.20    206.39 o 
  -1  22   2      179.20     -117.61    185.77 o 
   0  22   2       97.69      599.26    238.35 o 
   1  22   2       51.40     -148.66    184.14 o 
   2  22   2      299.12      389.64    434.65 o 
   3  22   2       14.09      255.28    374.14 o 
   4  22   2     1163.05      897.46    271.72 o 
   5  22   2     1438.92     1798.28    522.19 o 
   6  22   2     1365.30     1726.95    408.11 o 
   7  22   2      536.41      522.92    272.50 o 
   8  22   2       78.77       13.64    223.76 o 
  -6  23   2      916.24     1205.20    278.17 o 
  -5  23   2      366.74      882.39    297.97 o 
  -4  23   2      393.05      772.83    246.99 o 
  -3  23   2      123.85      250.35    209.19 o 
  -2  23   2       72.88      609.95    230.50 o 
  -1  23   2       90.23      330.45    214.24 o 
   0  23   2      467.44      998.35    435.27 o 
   1  23   2        4.19      339.86    285.75 o 
   2  23   2       62.20      334.43    237.22 o 
   3  23   2      148.57       40.35    226.24 o 
   4  23   2      715.70      656.71    267.47 o 
   5  23   2      642.19     1031.33    278.16 o 
 -22   1   3      578.52      499.00    215.69 o 
 -21   1   3     1010.26     1503.34    203.38 o 
 -20   1   3      144.01      139.27    103.65 o 
 -19   1   3        7.24       28.34     91.28 o 
 -18   1   3      651.54      730.23    111.82 o 
 -17   1   3     1425.09     1337.84    121.97 o 
 -16   1   3     2324.99     2385.98    132.00 o 
 -15   1   3      653.05      611.48    103.41 o 
 -14   1   3     5527.51     5733.68    169.55 o 
 -13   1   3     3235.42     3454.97    133.67 o 
 -12   1   3      948.30     1020.98     84.78 o 
 -11   1   3     3362.40     3188.64    115.20 o 
 -10   1   3    14737.45    14693.98    218.87 o 
  -9   1   3     4415.93     4309.49    121.07 o 
  -8   1   3    20573.55    20065.57    220.63 o 
  -7   1   3    15732.52    14836.56    173.58 o 
  -6   1   3    11635.32    12096.36    146.48 o 
  -5   1   3    37888.07    39907.66    282.89 o 
  -4   1   3    11675.65    12093.54    122.69 o 
  -3   1   3    14469.72    15610.27    135.59 o 
  -2   1   3    33889.59    36825.03    299.57 o 
  -1   1   3   195799.25   206419.89   1755.35 o 
   0   1   3      345.97      393.67     58.24 o 
   2   1   3     9216.68    10238.74    225.53 o 
   3   1   3    13122.29    13596.28    568.59 o 
   4   1   3     5103.06     5136.14    129.40 o 
   5   1   3    75960.77    77760.11   2248.03 o 
   6   1   3        4.67        9.60     48.30 o 
   7   1   3    76218.01    75312.63    808.07 o 
   8   1   3    20828.22    20559.71    320.76 o 
   9   1   3      193.97      142.11     67.78 o 
  10   1   3    12473.67    12205.85    262.12 o 
  11   1   3    38285.93    37332.90    527.49 o 
  12   1   3     2524.84     2615.91    135.31 o 
  13   1   3    15899.37    15420.15    290.98 o 
  14   1   3     4074.35     3979.37    150.86 o 
  15   1   3     4727.75     4451.57    163.98 o 
  16   1   3      715.90      721.93    104.25 o 
  17   1   3     1241.67     1200.17    120.23 o 
  18   1   3       17.80       -4.55    113.02 o 
  19   1   3     5401.71     5814.23    229.14 o 
  20   1   3     4031.03     4005.01    232.61 o 
  21   1   3        3.75      219.37    135.47 o 
  22   1   3       41.21       94.77    124.38 o 
 -22   2   3     2899.39     3076.58    191.91 o 
 -21   2   3      301.55      284.84    118.41 o 
 -20   2   3       89.26      207.83    103.15 o 
 -19   2   3      340.18      512.30    158.80 o 
 -18   2   3     7245.92     6921.92    215.34 o 
 -17   2   3     6194.83     6207.05    195.56 o 
 -16   2   3     2499.23     2569.95    137.43 o 
 -15   2   3     1967.04     2091.78    122.56 o 
 -14   2   3    11220.11    10608.26    221.57 o 
 -13   2   3    10733.51    10510.51    211.01 o 
 -12   2   3     1469.71     1450.97     92.71 o 
 -11   2   3       71.01      181.19     54.20 o 
 -10   2   3    17692.82    17184.61    240.01 o 
  -9   2   3    31543.65    30614.85    300.91 o 
  -8   2   3      800.72      949.79     57.15 o 
  -7   2   3       36.10       -1.56     32.30 o 
  -6   2   3    39867.42    40168.68    331.20 o 
  -5   2   3    21855.22    21390.37    189.86 o 
  -4   2   3    50398.90    54318.84    398.14 o 
  -3   2   3    25438.39    25935.21    201.40 o 
  -2   2   3     1154.22     1209.87     58.22 o 
  -1   2   3    70213.47    72106.14    654.25 o 
   0   2   3    15728.91    15394.37    206.75 o 
   1   2   3     6191.00     6047.48    113.01 o 
   2   2   3     5064.09     5212.29     92.54 o 
   3   2   3     8997.74     9308.97    181.07 o 
   4   2   3    81909.96    86388.07    854.50 o 
   5   2   3     1774.25     2024.23     84.29 o 
   6   2   3     5673.86     5699.73    285.56 o 
   7   2   3     8046.45     8413.64    355.62 o 
   8   2   3      446.96      406.35     84.80 o 
   9   2   3     7612.24     7634.72    232.71 o 
  10   2   3     1639.82     1731.43    118.99 o 
  11   2   3     4659.30     4453.10    152.68 o 
  12   2   3     3693.77     3636.81    185.66 o 
  13   2   3      798.12      596.23     99.79 o 
  14   2   3      740.53      701.70    104.46 o 
  15   2   3     1029.56     1008.13    102.48 o 
  16   2   3       76.06        9.03     84.20 o 
  17   2   3     4677.02     4667.97    183.26 o 
  18   2   3      804.15      763.63    142.61 o 
  19   2   3      114.09      321.43    108.18 o 
  20   2   3       43.38      181.99    118.22 o 
  21   2   3      280.28       43.96    208.93 o 
  22   2   3     1058.50      865.92    307.27 o 
 -22   3   3      787.51      695.84    156.18 o 
 -21   3   3      323.84      206.21    123.10 o 
 -20   3   3       12.49      121.10    102.11 o 
 -19   3   3     1197.02     1497.14    136.94 o 
 -18   3   3     1242.12     1189.92    161.19 o 
 -17   3   3      700.85      657.65    105.43 o 
 -16   3   3     1262.62     1142.41    109.82 o 
 -15   3   3      967.21      915.71    100.34 o 
 -14   3   3      522.10      486.63     86.88 o 
 -13   3   3     1081.17     1048.92     96.52 o 
 -12   3   3     4497.43     4306.95    135.69 o 
 -11   3   3     3278.15     3122.90    119.78 o 
 -10   3   3     4509.58     4517.48    111.29 o 
  -9   3   3     3127.12     3242.69     92.93 o 
  -8   3   3    11869.67    11411.12    150.52 o 
  -7   3   3    19846.99    19576.34    198.10 o 
  -6   3   3    31891.36    33038.87    271.28 o 
  -5   3   3      311.07      302.98     32.14 o 
  -4   3   3     2861.54     2758.37     61.36 o 
  -3   3   3    12231.43    12780.55    132.38 o 
  -2   3   3     9906.05    10660.15    286.03 o 
  -1   3   3      474.21      508.30     58.07 o 
   0   3   3      144.02      136.97     18.10 o 
   1   3   3    45531.77    50421.38    490.06 o 
   2   3   3     9480.59     9837.38    135.69 o 
   3   3   3    13250.28    13288.82    222.70 o 
   4   3   3    47869.14    49919.77    617.04 o 
   5   3   3    50519.63    53816.56    526.74 o 
   6   3   3     1548.53     1365.43     75.78 o 
   7   3   3     6962.73     6741.01    152.58 o 
   8   3   3    18874.63    20030.02    289.59 o 
   9   3   3      230.55       74.22     69.74 o 
  10   3   3       18.52       77.96     61.00 o 
  11   3   3        6.58       46.72     94.26 o 
  12   3   3     1852.14     1908.36    135.80 o 
  13   3   3     3569.61     3430.94    174.44 o 
  14   3   3     2931.72     2991.29    156.56 o 
  15   3   3     6957.65     6817.81    190.84 o 
  16   3   3     2679.56     2510.74    142.14 o 
  17   3   3     1261.78     1273.72    124.51 o 
  18   3   3      324.05      410.34    113.23 o 
  19   3   3     1972.01     1838.41    155.86 o 
  20   3   3      116.05      128.64    134.92 o 
  21   3   3        3.39      181.58    131.84 o 
 -22   4   3     1592.98     2006.17    200.55 o 
 -21   4   3     1351.21     1839.73    185.46 o 
 -20   4   3      756.20      841.83    187.68 o 
 -19   4   3      210.36      -12.19    164.35 o 
 -18   4   3     1114.77     1349.83    128.10 o 
 -17   4   3     1199.80     1325.06    121.04 o 
 -16   4   3     3218.87     3176.03    158.83 o 
 -15   4   3      199.74      157.15     77.55 o 
 -14   4   3     5501.68     5681.75    169.79 o 
 -13   4   3     3387.03     3325.16    131.96 o 
 -12   4   3     5926.63     5834.10    154.08 o 
 -11   4   3      707.27      653.12     66.74 o 
 -10   4   3    28559.08    27234.93    276.28 o 
  -9   4   3    32481.50    30611.10    286.61 o 
  -8   4   3      131.65      157.00     40.33 o 
  -7   4   3    36856.63    37346.16    307.79 o 
  -6   4   3     2677.31     2907.77     72.15 o 
  -5   4   3       82.60       22.59     28.35 o 
  -4   4   3    10953.43    12227.14    141.16 o 
  -3   4   3      913.79      970.97     41.44 o 
  -2   4   3      180.02      154.51     40.90 o 
  -1   4   3     4072.87     4226.02     68.28 o 
   0   4   3    21389.03    22387.82    183.08 o 
   1   4   3     1905.81     2058.03     98.38 o 
   2   4   3     4368.65     4748.04    119.23 o 
   3   4   3    91042.61    98906.09   1100.81 o 
   4   4   3    10570.34    11284.79    169.69 o 
   5   4   3      829.51      786.36     65.25 o 
   6   4   3     8827.35     9419.03    198.92 o 
   7   4   3       39.15       26.89     50.58 o 
   8   4   3      263.72      279.10     54.00 o 
   9   4   3     5161.47     4927.49    159.48 o 
  10   4   3     3271.23     3151.35    120.99 o 
  11   4   3       24.19       70.78     69.03 o 
  12   4   3     1661.40     1690.45    114.52 o 
  13   4   3      219.35      299.26    100.89 o 
  14   4   3     1065.52     1073.53    109.48 o 
  15   4   3       15.77      -56.14     81.33 o 
  16   4   3      205.20      323.45     94.62 o 
  17   4   3        2.32       55.98    101.20 o 
  18   4   3      234.68      204.83    123.71 o 
  19   4   3      433.78      466.80    131.42 o 
  20   4   3        2.41      115.74    141.86 o 
  21   4   3     1092.41     1247.65    205.99 o 
 -22   5   3      104.91      275.82    172.27 o 
 -21   5   3      408.66      403.88    138.10 o 
 -20   5   3      272.94      371.53    135.28 o 
 -19   5   3       35.44       35.20    103.14 o 
 -18   5   3     3098.40     3237.40    315.29 o 
 -17   5   3     4969.02     5178.15    326.16 o 
 -16   5   3     3820.15     3963.85    179.79 o 
 -15   5   3       41.54      226.21    140.67 o 
 -14   5   3      271.50      227.63     84.21 o 
 -13   5   3     5778.61     5354.95    170.09 o 
 -12   5   3     6751.43     6855.37    160.43 o 
 -11   5   3      165.86      210.01     58.54 o 
 -10   5   3     8284.66     8361.04    144.12 o 
  -9   5   3     1700.77     1382.52     69.15 o 
  -8   5   3      219.04      214.74     40.99 o 
  -7   5   3        3.67      116.12     34.60 o 
  -6   5   3    87330.73    86555.42    590.96 o 
  -5   5   3    99739.02   100002.72    658.57 o 
  -4   5   3     7107.67     6966.26    103.46 o 
  -3   5   3    34420.54    34592.70    301.59 o 
  -2   5   3    39958.04    41852.88    353.55 o 
  -1   5   3     4281.93     4420.38     68.25 o 
   0   5   3     4008.99     4090.94     87.22 o 
   1   5   3       65.97      -17.14     37.69 o 
   2   5   3    83332.69    87790.07    798.38 o 
   3   5   3   107472.10   112567.31   1008.61 o 
   4   5   3     2143.75     2005.91     71.21 o 
   5   5   3     9106.10     9599.93    137.63 o 
   6   5   3    12265.11    12542.02    167.47 o 
   7   5   3    92170.39    91056.57    746.46 o 
   8   5   3      687.91      741.14     64.31 o 
   9   5   3    28306.64    28342.36    326.10 o 
  10   5   3     7335.26     7263.90    164.47 o 
  11   5   3     4060.48     4156.45    136.44 o 
  12   5   3     8620.84     8413.87    203.34 o 
  13   5   3     1612.72     1671.64    114.63 o 
  14   5   3     5164.24     4977.68    215.43 o 
  15   5   3    13179.91    12677.23    406.85 o 
  16   5   3     1183.23     1127.95    142.95 o 
  17   5   3      939.19      961.22    139.26 o 
  18   5   3      798.22      742.36    178.55 o 
  19   5   3     1052.97      926.17    151.32 o 
  20   5   3      123.84       34.20    121.27 o 
  21   5   3      858.73     1407.23    194.88 o 
 -22   6   3      376.39      397.56    160.55 o 
 -21   6   3      329.57      399.48    134.68 o 
 -20   6   3     1055.85     1207.07    160.90 o 
 -19   6   3       17.10     -102.30    102.30 o 
 -18   6   3      128.03      225.18    114.96 o 
 -17   6   3      659.83      701.32    108.35 o 
 -16   6   3     4203.03     4242.66    181.86 o 
 -15   6   3     6243.02     6214.96    182.77 o 
 -14   6   3     4549.23     4623.94    147.70 o 
 -13   6   3      116.36      149.96     72.38 o 
 -12   6   3     1106.70     1134.24     81.52 o 
 -11   6   3      512.71      799.63    171.88 o 
 -10   6   3     3219.90     3161.40     98.69 o 
  -9   6   3    14241.75    13817.63    178.82 o 
  -8   6   3     4691.39     4704.24    101.09 o 
  -7   6   3     1404.38     1408.32     58.75 o 
  -6   6   3      189.83      202.62     35.43 o 
  -5   6   3     2500.73     2398.35     69.22 o 
  -4   6   3    25050.11    25171.86    231.15 o 
  -3   6   3    28537.54    30217.70    281.41 o 
  -2   6   3     1709.29     1707.14     51.30 o 
  -1   6   3      908.29      912.44     36.82 o 
   0   6   3     4859.42     5197.48    121.41 o 
   1   6   3    26877.22    28081.22    502.61 o 
   2   6   3     3893.10     3893.89    173.40 o 
   3   6   3     6589.34     6651.05    252.51 o 
   4   6   3    19194.63    20068.31    299.79 o 
   5   6   3      678.26      678.98     52.09 o 
   6   6   3      145.40      146.12     50.41 o 
   7   6   3     7082.32     7198.40    130.67 o 
   8   6   3    18087.62    17917.30    232.01 o 
   9   6   3    22296.61    21698.26    273.60 o 
  10   6   3       50.89       -7.82     59.27 o 
  11   6   3      267.89      261.56     72.50 o 
  12   6   3     1582.53     1621.18    106.26 o 
  13   6   3      161.51      206.85     84.02 o 
  14   6   3     2578.08     2901.21    277.18 o 
  15   6   3     1798.24     1756.40    171.49 o 
  16   6   3      362.26      402.76    149.50 o 
  17   6   3       75.10      139.93    172.99 o 
  18   6   3      663.09      600.61    139.42 o 
  19   6   3      354.84      370.51    134.58 o 
  20   6   3      622.22      457.05    150.61 o 
  21   6   3       75.40      145.90    133.83 o 
 -21   7   3      192.00      279.22    128.83 o 
 -20   7   3      225.02      279.09    128.45 o 
 -19   7   3      105.92      -57.76    112.26 o 
 -18   7   3     1077.22     1153.78    221.23 o 
 -17   7   3       89.71      -50.45    121.58 o 
 -16   7   3      221.62       54.45     91.94 o 
 -15   7   3        0.18      -68.11     68.11 o 
 -14   7   3      676.10      651.22    111.15 o 
 -13   7   3        6.94       11.82     62.60 o 
 -12   7   3    12939.72    12810.40    196.57 o 
 -11   7   3    22405.77    22786.63    259.92 o 
 -10   7   3       16.51      -48.94     48.94 o 
  -9   7   3     3711.82     3634.92     99.21 o 
  -8   7   3     3570.89     3552.59     91.23 o 
  -7   7   3     4491.69     4400.72     93.91 o 
  -6   7   3    25384.43    26503.75    240.29 o 
  -5   7   3     8642.15     8165.47    122.77 o 
  -4   7   3    19643.23    19407.62    210.77 o 
  -3   7   3    30864.23    30661.20    283.37 o 
  -2   7   3      349.60      386.36     34.33 o 
  -1   7   3     2456.89     2642.13     78.49 o 
   0   7   3    67982.36    71712.26    659.16 o 
   1   7   3    55931.27    55866.74    597.73 o 
   2   7   3     1673.24     2097.01    146.43 o 
   3   7   3   108524.21   110574.16   1142.64 o 
   4   7   3     6043.72     5673.46    131.99 o 
   5   7   3     5930.61     5506.29    147.98 o 
   6   7   3       12.02       21.02     35.22 o 
   7   7   3      517.75      433.70     62.86 o 
   8   7   3     2252.06     2166.84     92.04 o 
   9   7   3    35701.12    34667.64    370.43 o 
  10   7   3      540.74      545.48     71.77 o 
  11   7   3     8863.48     8913.35    210.42 o 
  12   7   3        5.54      -51.11    116.77 o 
  13   7   3    10090.58     9586.21    274.46 o 
  14   7   3        6.49       67.69    105.56 o 
  15   7   3     8746.42     8559.66    522.40 o 
  16   7   3     4424.33     4494.17    219.72 o 
  17   7   3     3131.96     3155.44    196.66 o 
  18   7   3     3870.84     4098.28    326.53 o 
  19   7   3        7.48      -51.08    128.31 o 
  20   7   3      439.13      823.19    206.65 o 
  21   7   3     1093.97     1492.07    270.62 o 
 -21   8   3        0.08      185.60    131.74 o 
 -20   8   3     1020.51     1158.24    166.41 o 
 -19   8   3       15.59       95.50    126.24 o 
 -18   8   3     3733.38     3524.92    260.74 o 
 -17   8   3     1841.33     2065.95    187.58 o 
 -16   8   3      321.87      173.88    100.87 o 
 -15   8   3     1253.69     1290.17    129.18 o 
 -14   8   3     6131.58     5561.53    180.26 o 
 -13   8   3     8231.08     7848.31    178.39 o 
 -12   8   3      402.45      332.45     71.72 o 
 -11   8   3      976.09     1048.54     78.55 o 
 -10   8   3     1532.93     1496.60     78.76 o 
  -9   8   3     1813.25     1843.46     78.46 o 
  -8   8   3     2616.99     2639.18     84.24 o 
  -7   8   3     1119.06     1205.90     59.34 o 
  -6   8   3    11139.55    10782.11    140.37 o 
  -5   8   3    26498.77    25886.95    249.97 o 
  -4   8   3      316.79      291.87     38.57 o 
  -3   8   3     7098.69     7261.86    111.89 o 
  -2   8   3     8199.21     8464.87    115.19 o 
  -1   8   3    17929.57    17284.63    186.08 o 
   0   8   3    25107.05    26371.85    341.13 o 
   1   8   3     2320.08     2404.70     85.60 o 
   2   8   3     1574.28     1463.05    221.18 o 
   3   8   3      561.14      511.35    104.88 o 
   4   8   3     8813.04     8341.15    159.09 o 
   5   8   3    13552.25    13842.41    243.90 o 
   6   8   3     9586.32    10079.29    233.15 o 
   7   8   3     1753.46     1739.19     83.86 o 
   8   8   3       51.60      -38.13     63.84 o 
   9   8   3      580.03      665.25    102.10 o 
  10   8   3        1.28      -38.96     91.90 o 
  11   8   3      400.14      469.60    102.81 o 
  12   8   3     1390.90     1341.26    132.11 o 
  13   8   3       51.75      183.58     97.45 o 
  14   8   3      606.85      694.58    132.26 o 
  15   8   3      735.88      795.50    140.64 o 
  16   8   3      632.12      708.35    143.52 o 
  17   8   3     3258.39     2949.02    210.73 o 
  18   8   3     1540.30     1660.77    255.82 o 
  19   8   3       92.91       99.83    191.71 o 
  20   8   3      273.06      352.92    226.69 o 
 -21   9   3       89.25      436.64    200.37 o 
 -20   9   3      267.55      281.48    152.31 o 
 -19   9   3      288.73      390.52    198.38 o 
 -18   9   3      713.65      789.26    233.06 o 
 -17   9   3     2374.68     2552.97    181.21 o 
 -16   9   3     2350.25     2170.12    159.50 o 
 -15   9   3      181.89      184.19    104.95 o 
 -14   9   3     2621.72     2714.79    155.78 o 
 -13   9   3     4675.93     4847.55    191.69 o 
 -12   9   3     3166.82     3515.23    142.04 o 
 -11   9   3     5812.47     5639.25    148.77 o 
 -10   9   3      904.53      931.47     71.83 o 
  -9   9   3      522.43      552.66     58.32 o 
  -8   9   3      748.07      761.01     58.86 o 
  -7   9   3      100.58       91.65     41.64 o 
  -6   9   3     1291.64     1242.64     66.80 o 
  -5   9   3    12023.68    12404.62    161.70 o 
  -4   9   3      620.94      623.86     75.77 o 
  -3   9   3    19342.28    19441.29    204.02 o 
  -2   9   3    37685.47    38395.50    323.02 o 
  -1   9   3    20445.41    20750.74    233.29 o 
   0   9   3     4546.74     4460.37    123.88 o 
   1   9   3     5228.98     5130.76    121.84 o 
   2   9   3     6178.28     6491.53    207.61 o 
   3   9   3     3484.66     3477.43    196.28 o 
   4   9   3       97.73       31.57     44.19 o 
   5   9   3     6046.89     6644.64    223.40 o 
   6   9   3      218.20      187.55     54.46 o 
   7   9   3       22.28      -13.86     56.46 o 
   8   9   3      925.24      999.68    102.51 o 
   9   9   3    22235.74    21640.19    396.33 o 
  10   9   3    15478.56    14986.03    352.60 o 
  11   9   3     1606.11     1661.18    143.63 o 
  12   9   3      750.30      670.44    131.16 o 
  13   9   3      100.11     -159.63    159.63 o 
  14   9   3      889.45      944.68    143.57 o 
  15   9   3      710.14      817.41    245.34 o 
  16   9   3      217.28      664.80    205.98 o 
  17   9   3     3491.18     2818.27    292.70 o 
  18   9   3      849.68      502.98    206.56 o 
  19   9   3      224.92      326.62    295.18 o 
  20   9   3     1263.44     1335.64    336.52 o 
 -20  10   3     3485.83     3333.03    373.72 o 
 -19  10   3     1614.18     2134.21    383.02 o 
 -18  10   3      147.56      196.50    152.75 o 
 -17  10   3        5.13      165.79    138.24 o 
 -16  10   3     2624.94     2572.65    169.09 o 
 -15  10   3     1340.20     1340.83    133.48 o 
 -14  10   3     1294.37     1248.16    126.44 o 
 -13  10   3     1463.19     1433.92    125.85 o 
 -12  10   3    12520.13    12377.61    324.83 o 
 -11  10   3     7897.27     7724.25    228.19 o 
 -10  10   3     2267.80     2319.07    111.95 o 
  -9  10   3       86.50       89.67     55.05 o 
  -8  10   3     6886.74     6731.38    126.84 o 
  -7  10   3    27855.27    27822.97    273.51 o 
  -6  10   3      151.34      125.06     45.10 o 
  -5  10   3     2713.71     2915.01     87.65 o 
  -4  10   3     2396.17     2387.19     97.15 o 
  -3  10   3     3745.47     3918.41     91.37 o 
  -2  10   3      118.45      120.72     38.62 o 
  -1  10   3     1730.04     1661.34     63.71 o 
   0  10   3     8896.49     8626.47    180.53 o 
   1  10   3    30436.30    30279.33    477.54 o 
   2  10   3       32.05       27.00     67.96 o 
   3  10   3     2905.16     2753.34    193.25 o 
   4  10   3     3316.73     3334.47    215.43 o 
   5  10   3     1192.35     1175.06     74.32 o 
   6  10   3     8656.70     8538.95    288.96 o 
   7  10   3       18.60       89.20     56.32 o 
   8  10   3      619.96      699.08    176.45 o 
   9  10   3      229.09      -84.34    155.47 o 
  10  10   3       10.74      -75.46    159.04 o 
  11  10   3     5842.88     6229.96    371.90 o 
  12  10   3     4921.03     4999.14    346.41 o 
  13  10   3       30.07     -165.51    165.51 o 
  14  10   3        0.11     -153.98    168.48 o 
  15  10   3      185.92      401.03    209.26 o 
  16  10   3       58.27        0.54    157.76 o 
  17  10   3       29.24      320.59    265.29 o 
  18  10   3      247.14      427.79    377.97 o 
  19  10   3      622.51      540.35    227.23 o 
  20  10   3      123.27       94.60    212.03 o 
 -20  11   3       27.66      493.48    196.78 o 
 -19  11   3      326.96      342.22    186.40 o 
 -18  11   3        0.90      146.84    153.77 o 
 -17  11   3      414.45      743.94    166.53 o 
 -16  11   3     1378.52     1289.07    176.91 o 
 -15  11   3        4.34      112.28    131.07 o 
 -14  11   3       18.64       -1.62     83.72 o 
 -13  11   3      516.67      481.48    103.42 o 
 -12  11   3      597.96      462.57     92.72 o 
 -11  11   3     2679.59     2473.92    133.25 o 
 -10  11   3     9845.33     9600.87    218.30 o 
  -9  11   3        8.72        4.40     60.99 o 
  -8  11   3    12746.07    12337.68    191.33 o 
  -7  11   3     6744.34     6671.45    136.92 o 
  -6  11   3     1192.90     1172.16     69.39 o 
  -5  11   3     4767.83     4676.76    127.30 o 
  -4  11   3     2402.54     2591.96     82.03 o 
  -3  11   3     3358.99     3459.61     89.84 o 
  -2  11   3     6229.05     5835.71    124.12 o 
  -1  11   3    11541.94    11808.28    175.61 o 
   0  11   3        4.23       61.13     59.23 o 
   1  11   3     1730.92     1781.49     95.80 o 
   2  11   3        3.78       19.60     77.61 o 
   3  11   3     7335.98     6830.96    243.35 o 
   4  11   3    25445.69    24033.68    566.61 o 
   5  11   3    19968.57    19485.04    622.35 o 
   6  11   3      303.75      236.45    137.48 o 
   7  11   3     9273.27     8605.32    423.73 o 
   8  11   3     6326.85     6759.19    356.01 o 
   9  11   3      693.82      642.90    192.05 o 
  10  11   3       30.82      -33.73    171.34 o 
  11  11   3     5047.95     4882.20    356.77 o 
  12  11   3       20.77       80.53    301.68 o 
  13  11   3     2506.67     2561.00    311.71 o 
  14  11   3     1529.74     1794.24    286.29 o 
  15  11   3       92.68      191.86    249.54 o 
  16  11   3       86.13       85.70    217.84 o 
  17  11   3     1132.91     1150.22    212.62 o 
  18  11   3       14.44      125.79    198.46 o 
  19  11   3     1666.99     1949.24    673.13 o 
 -19  12   3      650.78      834.54    215.09 o 
 -18  12   3       46.32       31.03    150.70 o 
 -17  12   3      104.63      234.90    159.67 o 
 -16  12   3     1440.19     1523.80    232.55 o 
 -15  12   3      261.04      209.98    145.90 o 
 -14  12   3      432.50      654.03    168.34 o 
 -13  12   3      110.38       54.87    118.96 o 
 -12  12   3      408.22      295.25    120.61 o 
 -11  12   3     4034.05     4222.02    282.25 o 
 -10  12   3     2503.40     2323.13    157.91 o 
  -9  12   3      728.88      830.98     94.71 o 
  -8  12   3     8489.63     8044.93    170.09 o 
  -7  12   3      532.21      679.04     76.26 o 
  -6  12   3       16.50      -50.13     56.56 o 
  -5  12   3       36.54       -9.74     44.15 o 
  -4  12   3      658.73      692.47     58.47 o 
  -3  12   3      749.00      789.41     70.51 o 
  -2  12   3      226.61      309.58     80.27 o 
  -1  12   3      322.76      187.54     73.05 o 
   0  12   3    16263.70    16035.50    280.79 o 
   1  12   3     6632.58     6399.67    235.88 o 
   2  12   3     3909.96     3663.79    194.25 o 
   3  12   3     2528.39     2454.00    175.24 o 
   4  12   3     2483.63     2267.70    174.47 o 
   5  12   3      547.37      528.15    183.15 o 
   6  12   3     2165.89     2007.97    223.38 o 
   7  12   3      263.96      -51.98    154.97 o 
   8  12   3     4799.99     4367.62    310.95 o 
   9  12   3      246.87      312.13    351.91 o 
  10  12   3      284.18      507.98    207.97 o 
  11  12   3      358.15      412.36    242.65 o 
  12  12   3     3277.71     3612.68    330.06 o 
  13  12   3     1530.05     1294.73    272.58 o 
  14  12   3        4.66     -194.34    212.99 o 
  15  12   3       79.21      135.96    216.02 o 
  16  12   3      183.77      224.01    197.13 o 
  17  12   3       44.55        6.33    165.53 o 
  18  12   3      198.72      159.91    215.84 o 
  19  12   3        4.64     -230.87    500.62 o 
 -19  13   3      119.05      181.92    197.69 o 
 -18  13   3      489.30      712.85    189.36 o 
 -17  13   3      699.86      841.48    185.91 o 
 -16  13   3     1159.06     1499.87    194.38 o 
 -15  13   3      940.34      949.80    184.83 o 
 -14  13   3      733.61      787.82    158.38 o 
 -13  13   3     1051.73     1216.72    158.56 o 
 -12  13   3        3.78       87.01    108.72 o 
 -11  13   3       27.24        5.76    102.75 o 
 -10  13   3      344.95      630.09    132.99 o 
  -9  13   3      726.14      585.01    110.13 o 
  -8  13   3     9626.21     8990.86    308.27 o 
  -7  13   3    16709.11    16016.70    515.09 o 
  -6  13   3     1088.58     1004.19     95.14 o 
  -5  13   3       59.02       17.45     83.61 o 
  -4  13   3     4799.15     4697.50    190.09 o 
  -3  13   3    10533.85     9896.19    287.22 o 
  -2  13   3     5184.11     5350.48    184.25 o 
  -1  13   3    21057.07    21366.78    452.49 o 
   0  13   3      372.31      281.85    122.59 o 
   1  13   3    21051.77    19960.62    433.84 o 
   2  13   3      529.68      361.08    117.06 o 
   3  13   3      603.57      704.58    132.85 o 
   4  13   3    10190.16     9741.50    315.32 o 
   5  13   3    34920.85    33307.69    748.87 o 
   6  13   3     2284.44     2154.34    236.61 o 
   7  13   3     8921.79     7670.20    358.64 o 
   8  13   3       68.81     -118.75    140.54 o 
   9  13   3     3075.63     3145.78    289.41 o 
  10  13   3      232.00      522.49    185.73 o 
  11  13   3     3274.38     3374.97    486.03 o 
  12  13   3      239.17      440.60    259.34 o 
  13  13   3     8850.57    10304.09    701.37 o 
  14  13   3     4759.74     5509.29    432.88 o 
  15  13   3        3.31      250.43    504.77 o 
  16  13   3      171.06     -130.91    167.25 o 
  17  13   3     2278.00     2085.82    258.28 o 
  18  13   3      146.20      263.67    192.58 o 
 -18  14   3      320.20      414.28    195.94 o 
 -17  14   3       14.54      135.16    179.69 o 
 -16  14   3     1164.77     1178.85    188.98 o 
 -15  14   3     1362.37     1795.08    197.07 o 
 -14  14   3       30.64       17.89    128.30 o 
 -13  14   3        7.93       11.25    119.73 o 
 -12  14   3     2557.81     2667.81    187.96 o 
 -11  14   3     1844.43     1685.66    157.44 o 
 -10  14   3     1105.95     1646.37    146.52 o 
  -9  14   3     1554.93     1645.82    141.38 o 
  -8  14   3      183.69      279.60    125.62 o 
  -7  14   3     2207.78     2421.72    191.06 o 
  -6  14   3     2336.57     2458.39    190.11 o 
  -5  14   3        3.38      -53.09     98.11 o 
  -4  14   3     4660.53     4381.66    191.93 o 
  -3  14   3     5181.10     4572.79    214.90 o 
  -2  14   3     1193.69     1382.72    233.91 o 
  -1  14   3      369.52      297.65    143.20 o 
   0  14   3     1076.25     1148.15    172.66 o 
   1  14   3     1738.73     1833.68    174.74 o 
   2  14   3     1383.26     1284.04    156.82 o 
   3  14   3      839.49      792.68    143.98 o 
   4  14   3      108.81       10.05    113.88 o 
   5  14   3     1266.82     1083.30    170.82 o 
   6  14   3     6516.35     5634.45    321.33 o 
   7  14   3     2951.24     2829.68    260.87 o 
   8  14   3     1006.10      704.77    189.81 o 
   9  14   3        4.75      134.83    304.28 o 
  10  14   3      116.17     -131.57    380.87 o 
  11  14   3      202.72     -127.92    228.33 o 
  12  14   3       87.87      -22.99    224.04 o 
  13  14   3      928.93      757.64    257.82 o 
  14  14   3       31.60     -185.66    293.07 o 
  15  14   3      288.88     -181.89    237.00 o 
  16  14   3      217.11      -60.58    189.07 o 
  17  14   3      154.80       -1.93    378.74 o 
 -17  15   3      297.94      157.69    302.22 o 
 -16  15   3      545.51      511.85    224.48 o 
 -15  15   3      743.74      773.75    230.33 o 
 -14  15   3       76.99      158.08    140.37 o 
 -13  15   3     2576.63     2831.31    277.51 o 
 -12  15   3      311.85      546.89    179.11 o 
 -11  15   3        2.83       72.75    148.75 o 
 -10  15   3       63.32     -120.36    120.36 o 
  -9  15   3      639.46      613.28    185.26 o 
  -8  15   3      125.28       54.06    211.44 o 
  -7  15   3     6376.64     6217.79    275.99 o 
  -6  15   3     1968.00     1909.06    178.05 o 
  -5  15   3       40.91       95.83    121.27 o 
  -4  15   3       66.53      120.17    149.54 o 
  -3  15   3        6.32      112.32    141.01 o 
  -2  15   3     1146.82     1166.88    202.36 o 
  -1  15   3     8449.77     8198.95    404.61 o 
   0  15   3      377.25      233.52    155.73 o 
   1  15   3     2905.34     2871.40    204.86 o 
   2  15   3      803.50      731.95    137.17 o 
   3  15   3      122.66       51.25    109.30 o 
   4  15   3      772.74      765.93    143.36 o 
   5  15   3     2390.63     2096.23    193.04 o 
   6  15   3     1557.03     1574.71    179.17 o 
   7  15   3      722.31      711.91    272.97 o 
   8  15   3      144.93      126.62    207.65 o 
   9  15   3        0.19      443.87    192.07 o 
  10  15   3     2978.82     2904.01    368.31 o 
  11  15   3      481.44      997.21    446.01 o 
  12  15   3      344.55      390.19    244.71 o 
  13  15   3     4641.22     4812.81    416.99 o 
  14  15   3     1107.01     1137.52    430.60 o 
  15  15   3      147.72     -210.94    236.17 o 
  16  15   3       27.68       42.46    185.09 o 
  17  15   3      397.59      201.67    194.41 o 
 -17  16   3       37.71      -85.61    411.99 o 
 -16  16   3     3270.56     3316.52    403.00 o 
 -15  16   3     3764.87     3435.45    582.47 o 
 -14  16   3        8.81       97.37    269.60 o 
 -13  16   3       66.39      231.54    260.71 o 
 -12  16   3     1534.10     1466.25    265.15 o 
 -11  16   3     2744.31     3319.62    318.07 o 
 -10  16   3      362.68      512.20    269.74 o 
  -9  16   3      705.13      741.91    171.40 o 
  -8  16   3     3232.24     3096.27    230.52 o 
  -7  16   3     4160.20     4022.07    245.91 o 
  -6  16   3      149.15      168.76    165.84 o 
  -5  16   3        3.22      115.85    160.54 o 
  -4  16   3     8426.28     8115.71    414.26 o 
  -3  16   3    11590.97    10851.07    472.52 o 
  -2  16   3      987.75     1008.91    209.62 o 
  -1  16   3     1120.31     1296.80    222.18 o 
   0  16   3        3.61       94.67    139.30 o 
   1  16   3       29.82       85.26    151.37 o 
   2  16   3      107.12      197.98    203.68 o 
   3  16   3      881.44      836.10    154.74 o 
   4  16   3     1615.20     1676.96    185.79 o 
   5  16   3     1958.32     2084.64    320.63 o 
   6  16   3      312.94      310.64    142.90 o 
   7  16   3      957.19     1213.30    282.46 o 
   8  16   3     5244.41     5534.33    379.50 o 
   9  16   3     1777.73     1760.98    262.43 o 
  10  16   3       67.37      465.58    212.14 o 
  11  16   3       72.69      521.99    375.44 o 
  12  16   3      592.36      504.21    239.35 o 
  13  16   3        3.35      -66.88    213.77 o 
  14  16   3      254.31       91.46    237.16 o 
  15  16   3      832.17      768.80    382.12 o 
  16  16   3      531.59      499.98    203.63 o 
 -16  17   3       47.86      235.05    267.94 o 
 -15  17   3       21.32      288.66    281.86 o 
 -14  17   3      285.14      176.46    252.12 o 
 -13  17   3      330.69      183.99    231.73 o 
 -12  17   3     3179.26     3052.41    347.89 o 
 -11  17   3     1716.07     1687.46    281.50 o 
 -10  17   3       10.37      271.52    197.96 o 
  -9  17   3       12.95      167.62    150.62 o 
  -8  17   3        6.71      -36.87    237.97 o 
  -7  17   3      426.31       80.28    175.80 o 
  -6  17   3     1873.86     1783.44    273.73 o 
  -5  17   3       14.20       23.09    148.78 o 
  -4  17   3     3282.20     3209.03    309.68 o 
  -3  17   3     3564.02     3979.01    340.38 o 
  -2  17   3       43.27      -54.05    143.10 o 
  -1  17   3      373.73      326.81    167.20 o 
   0  17   3     5593.89     5320.00    692.98 o 
   1  17   3     7957.41     8060.04    424.35 o 
   2  17   3       34.67       67.05    168.62 o 
   3  17   3     2774.70     2714.03    289.78 o 
   4  17   3      967.69     1014.46    285.57 o 
   5  17   3      133.49      116.30    129.68 o 
   6  17   3      413.78      409.80    149.54 o 
   7  17   3      593.72      412.55    155.95 o 
   8  17   3     3594.92     3457.69    279.84 o 
   9  17   3     5226.66     4861.96    304.60 o 
  10  17   3      567.22     1061.97    440.67 o 
  11  17   3      150.02      338.50    354.93 o 
  12  17   3       84.05       80.80    228.86 o 
  13  17   3      305.41      527.14    263.78 o 
  14  17   3      131.09      402.81    264.03 o 
  15  17   3      959.71      624.21    304.42 o 
 -15  18   3        3.52      362.30    274.29 o 
 -14  18   3      260.46      522.40    473.28 o 
 -13  18   3        0.92        0.06    396.20 o 
 -12  18   3      826.86      209.79    747.94 o 
 -11  18   3       21.43     -149.95    268.96 o 
 -10  18   3     2598.79     2907.06    353.89 o 
  -9  18   3     3104.53     3299.74    409.01 o 
  -8  18   3        2.89       38.83    177.47 o 
  -7  18   3      112.84      310.11    427.77 o 
  -6  18   3       22.50      -67.93    162.86 o 
  -5  18   3      306.63      200.48    196.83 o 
  -4  18   3      231.34       97.06    165.75 o 
  -3  18   3        7.37      154.19    162.11 o 
  -2  18   3     1238.22      923.63    230.67 o 
  -1  18   3      103.83      155.62    262.52 o 
   0  18   3     3043.22     2965.84    312.63 o 
   1  18   3      527.17      558.00    203.31 o 
   2  18   3     5100.29     4920.30    357.81 o 
   3  18   3     2651.49     2427.44    295.27 o 
   4  18   3      199.39     -124.86    257.43 o 
   5  18   3     1296.98     1234.56    471.78 o 
   6  18   3      381.74      453.98    197.60 o 
   7  18   3      341.74      257.48    343.18 o 
   8  18   3      308.52      373.64    162.26 o 
   9  18   3      803.39      836.77    198.82 o 
  10  18   3      595.12     1011.24    217.00 o 
  11  18   3       11.88      209.76    237.41 o 
  12  18   3      176.77      509.48    264.01 o 
  13  18   3       26.14      171.69    254.35 o 
  14  18   3     1231.13     1006.26    296.07 o 
 -13  19   3      225.64      448.80    252.42 o 
 -12  19   3      809.44      590.21    257.96 o 
 -11  19   3      387.20      160.79    213.66 o 
 -10  19   3      293.68      580.33    254.55 o 
  -9  19   3      277.36      417.98    234.01 o 
  -8  19   3      840.71     1169.24    432.40 o 
  -7  19   3     1433.28     1124.52    263.15 o 
  -6  19   3     2729.83     3044.25    343.77 o 
  -5  19   3     2792.39     2615.80    319.85 o 
  -4  19   3      328.32        1.01    181.43 o 
  -3  19   3     5022.32     5105.93    591.66 o 
  -2  19   3     2929.86     2418.39    311.32 o 
  -1  19   3       62.04      436.42    200.18 o 
   0  19   3     1523.65     1619.71    280.88 o 
   1  19   3     1849.13     1670.31    276.35 o 
   2  19   3     2019.31     2111.21    302.82 o 
   3  19   3     3729.15     3556.12    357.63 o 
   4  19   3       64.49      228.79    198.46 o 
   5  19   3     2832.04     2952.92    531.61 o 
   6  19   3       38.54       74.79    171.68 o 
   7  19   3     3802.17     3209.98    355.71 o 
   8  19   3      165.69      583.52    305.32 o 
   9  19   3     7207.46     6594.51    462.20 o 
  10  19   3     1896.91     1931.07    256.97 o 
  11  19   3       18.84     -127.27    167.11 o 
  12  19   3      424.02      110.26    224.71 o 
  13  19   3      264.16      661.79    276.73 o 
 -12  20   3      829.23     1022.22    297.88 o 
 -11  20   3     1738.16     2104.44    350.90 o 
 -10  20   3      122.08      337.16    252.23 o 
  -9  20   3        0.32      326.06    424.39 o 
  -8  20   3      987.91      931.63    272.30 o 
  -7  20   3     2821.63     2356.74    701.89 o 
  -6  20   3     1118.29     1166.85    267.66 o 
  -5  20   3        8.90      -17.87    176.86 o 
  -4  20   3      866.57     1223.19    263.08 o 
  -3  20   3      136.03       56.99    204.80 o 
  -2  20   3      588.94       45.04    440.63 o 
  -1  20   3      545.64      683.97    233.96 o 
   0  20   3     1694.01     1944.49    776.76 o 
   1  20   3     2460.18     2592.21    332.37 o 
   2  20   3     2179.17     2251.48    318.05 o 
   3  20   3        0.58      284.21    206.92 o 
   4  20   3      285.11      198.95    203.55 o 
   5  20   3      898.99     1388.36    287.59 o 
   6  20   3     1264.71     1051.64    281.97 o 
   7  20   3       21.06      107.30    222.12 o 
   8  20   3      952.08     1091.55    426.81 o 
   9  20   3      265.44       58.30    448.92 o 
  10  20   3     1141.70     1081.00    284.58 o 
  11  20   3     1592.17     1204.68    297.38 o 
 -10  21   3       76.52      -96.61    207.55 o 
  -9  21   3      837.76      481.57    267.07 o 
  -8  21   3     1066.46     1111.39    290.94 o 
  -7  21   3       70.47      411.98    231.00 o 
  -6  21   3      319.18      497.84    247.59 o 
  -5  21   3      776.93      888.73    262.78 o 
  -4  21   3       29.57      361.79    227.72 o 
  -3  21   3      776.87     1125.46    260.83 o 
  -2  21   3      194.39      645.57    230.31 o 
  -1  21   3      963.29     1178.91    265.44 o 
   0  21   3       31.04      164.38    201.17 o 
   1  21   3     1299.51     1285.62    510.76 o 
   2  21   3        3.24      320.07    197.12 o 
   3  21   3     3326.95     3510.40    378.67 o 
   4  21   3     2285.84     2408.15    339.51 o 
   5  21   3      341.81       80.91    217.76 o 
   6  21   3       95.79      180.66    198.08 o 
   7  21   3        3.59      338.73    239.60 o 
   8  21   3      285.19      829.95    365.99 o 
   9  21   3      536.87      297.42    238.35 o 
  10  21   3       80.61      310.66    232.88 o 
  -8  22   3     1053.46     1302.79    311.34 o 
  -7  22   3      349.23      285.84    245.79 o 
  -6  22   3      706.72      673.51    333.48 o 
  -5  22   3      937.15     1413.93    317.72 o 
  -4  22   3        2.16     -171.82    425.68 o 
  -3  22   3      397.97       82.22    344.27 o 
  -2  22   3      127.88      370.14    222.70 o 
  -1  22   3      791.10      774.94    270.44 o 
   0  22   3       16.88      103.96    188.46 o 
   1  22   3      616.58      768.66    494.61 o 
   2  22   3      650.42      444.13    232.78 o 
   3  22   3      177.50      273.04    221.73 o 
   4  22   3       17.99      -99.61    203.83 o 
   5  22   3       99.31      245.42    230.15 o 
   6  22   3      686.59     1216.50    399.40 o 
   7  22   3      697.01     1014.87    310.71 o 
   8  22   3       38.93      185.11    228.42 o 
  -5  23   3      561.01      591.63    249.06 o 
  -4  23   3      831.32     1054.30    306.98 o 
  -3  23   3        6.65      199.49    217.73 o 
  -2  23   3      448.98      401.02    248.22 o 
  -1  23   3      802.87     1067.93    291.54 o 
   0  23   3      192.55      362.92    246.60 o 
   1  23   3      865.75      571.58    245.33 o 
   2  23   3      253.48      544.73    244.34 o 
   3  23   3      183.86      502.62    256.76 o 
   4  23   3      300.56      223.95    223.77 o 
   5  23   3      209.85      420.47    224.68 o 
 -22   0   4       84.16       78.83    245.16 o 
 -21   0   4      388.36       62.75    273.18 o 
 -20   0   4     2238.29     2772.47    238.27 o 
 -19   0   4     7281.63     7044.99    316.31 o 
 -18   0   4     6669.05     6621.80    568.76 o 
 -17   0   4     2438.84     2473.56    202.38 o 
 -16   0   4       40.21      -63.63     96.70 o 
 -15   0   4    13681.90    13206.10    359.63 o 
 -14   0   4     2833.96     2618.76    178.25 o 
 -13   0   4     5751.50     5259.63    219.47 o 
 -12   0   4     5879.32     5365.63    209.61 o 
 -11   0   4     5990.10     5773.96    209.59 o 
 -10   0   4       90.72      151.27     75.92 o 
  -9   0   4    19239.36    18594.61    351.87 o 
  -8   0   4    56271.94    54363.00    588.04 o 
  -7   0   4    13837.84    13541.89    221.33 o 
  -6   0   4       83.48       80.53     40.45 o 
  -5   0   4    22746.90    23646.58    288.11 o 
  -4   0   4     4074.70     3968.11    100.55 o 
  -3   0   4    31255.58    30204.27    322.69 o 
  -2   0   4    73552.46    76721.71    692.93 o 
  -1   0   4    38041.37    41955.51    409.01 o 
   0   0   4    24047.04    24432.18    364.50 o 
   1   0   4    43280.81    46382.76    958.72 o 
   2   0   4       59.99      158.91    107.80 o 
   3   0   4     2272.78     2089.16    183.45 o 
   4   0   4    91268.85    95046.55   1838.01 o 
   5   0   4     1730.54     1827.83    186.10 o 
   6   0   4    41920.14    42491.08    960.33 o 
   7   0   4    18321.22    18729.91    420.35 o 
   8   0   4    10314.48    10746.71    322.85 o 
   9   0   4     8168.08     8091.06    297.69 o 
  10   0   4     1879.76     1809.36    180.37 o 
  11   0   4    14934.65    14288.01    423.26 o 
  12   0   4    59508.80    55918.02   1023.22 o 
  13   0   4     9775.92     9727.11    390.55 o 
  14   0   4    12634.63    12199.93    339.98 o 
  15   0   4     3202.74     2941.75    202.80 o 
  16   0   4     5047.54     5118.79    261.31 o 
  17   0   4      850.54      937.77    168.99 o 
  18   0   4     3391.57     3277.38    238.66 o 
  19   0   4     1753.24     1711.56    219.77 o 
  20   0   4      919.09     1116.94    197.53 o 
  21   0   4     1357.32     1733.64    424.54 o 
 -22   1   4       14.20      308.53    128.37 o 
 -21   1   4      157.36      144.10    131.84 o 
 -20   1   4      482.60      551.95    140.53 o 
 -19   1   4     1822.53     1827.18    146.24 o 
 -18   1   4      737.56      934.87    116.61 o 
 -17   1   4     4370.76     4219.79    170.60 o 
 -16   1   4     1541.01     1417.38    113.65 o 
 -15   1   4     6368.23     6059.59    177.10 o 
 -14   1   4     3226.74     3167.37    135.42 o 
 -13   1   4      532.26      489.26     86.22 o 
 -12   1   4     2930.59     2749.55    108.79 o 
 -11   1   4        4.83       20.14     50.05 o 
 -10   1   4     5054.92     5108.33    138.23 o 
  -9   1   4       21.79        3.50     42.27 o 
  -8   1   4      865.13      822.24     56.68 o 
  -7   1   4    18412.12    18324.15    187.80 o 
  -6   1   4     2632.68     2653.65     76.08 o 
  -5   1   4     1453.65     1556.20     52.23 o 
  -4   1   4      383.07      371.32     30.60 o 
  -3   1   4    61341.76    65218.55    408.44 o 
  -2   1   4    33020.48    35587.84    330.14 o 
  -1   1   4    10871.65    10785.62    123.45 o 
   0   1   4      768.06      659.54     41.12 o 
   1   1   4     7229.74     6218.59   1046.71 o 
   2   1   4    18089.71    20360.28    644.33 o 
   3   1   4    26261.98    29347.32    503.25 o 
   4   1   4     1230.37     1156.83    110.55 o 
   5   1   4      845.04      862.50    156.12 o 
   6   1   4      468.85      462.69     66.42 o 
   7   1   4     5681.30     6256.31    165.57 o 
   8   1   4      420.04      516.94     75.49 o 
   9   1   4     6667.49     6605.62    191.57 o 
  10   1   4    11804.75    11145.22    256.55 o 
  11   1   4     8392.73     8363.95    236.92 o 
  12   1   4      390.78      181.51    101.63 o 
  13   1   4      476.40      477.38    118.88 o 
  14   1   4      161.17      162.77     91.80 o 
  15   1   4     1074.64      944.29    106.27 o 
  16   1   4     4432.56     4151.31    167.35 o 
  17   1   4     1281.55     1370.98    126.23 o 
  18   1   4        0.02      -52.84     90.75 o 
  19   1   4       12.61        3.14    112.92 o 
  20   1   4       30.15      308.31    133.37 o 
  21   1   4      611.41      692.91    154.41 o 
 -22   2   4       23.50      198.04    118.32 o 
 -21   2   4      939.05      868.88    130.61 o 
 -20   2   4     1601.79     1590.10    144.25 o 
 -19   2   4      792.25      699.64    115.42 o 
 -18   2   4       49.28      -59.96     87.47 o 
 -17   2   4      355.89      422.58    111.87 o 
 -16   2   4       79.78       76.16     77.86 o 
 -15   2   4       59.92       56.00     75.83 o 
 -14   2   4     4691.83     4686.43    162.37 o 
 -13   2   4     5456.81     5104.85    153.27 o 
 -12   2   4      411.16      331.04     71.42 o 
 -11   2   4       79.34       98.37     57.42 o 
 -10   2   4    11471.51    11735.90    182.21 o 
  -9   2   4    44830.96    43454.79    387.40 o 
  -8   2   4    24009.33    22775.71    228.42 o 
  -7   2   4     2971.38     3125.23     81.77 o 
  -6   2   4    28689.87    29843.64    253.83 o 
  -5   2   4     8374.30     7962.33    100.98 o 
  -4   2   4      626.19      724.72     37.07 o 
  -3   2   4     2866.09     2948.07     56.40 o 
  -2   2   4    15115.58    15684.31    138.72 o 
  -1   2   4     1098.39     1025.79     40.86 o 
   0   2   4     1574.57     1627.41     59.38 o 
   1   2   4     1412.98     1449.82     56.73 o 
   2   2   4     2177.01     2377.89    104.13 o 
   3   2   4    82254.51    90753.55   1021.52 o 
   4   2   4    20958.79    21463.15    334.80 o 
   5   2   4    19960.43    20936.36    340.85 o 
   6   2   4    60364.53    60271.74    781.04 o 
   7   2   4    27109.75    28001.16    454.22 o 
   8   2   4     4839.00     5245.26    193.68 o 
   9   2   4     2066.30     2191.31    146.47 o 
  10   2   4       86.68      104.14     78.23 o 
  11   2   4      301.87      340.72     96.80 o 
  12   2   4    12513.63    12430.16    293.81 o 
  13   2   4     6372.83     6437.64    197.83 o 
  14   2   4       17.55      -15.55     81.29 o 
  15   2   4       22.20       97.00     90.15 o 
  16   2   4      234.61      223.92     90.60 o 
  17   2   4     2112.98     1927.06    163.92 o 
  18   2   4     5137.16     4770.24    194.12 o 
  19   2   4      859.65      879.48    138.79 o 
  20   2   4     1472.27     1514.81    177.37 o 
  21   2   4     1140.72     1522.57    199.54 o 
 -22   3   4      210.37      414.10    158.17 o 
 -21   3   4     1164.01     1451.84    167.83 o 
 -20   3   4       53.53       81.39    114.27 o 
 -19   3   4     1703.88     1754.36    141.42 o 
 -18   3   4     1898.71     2058.66    141.45 o 
 -17   3   4      630.48      914.27    109.84 o 
 -16   3   4       66.51      314.67    126.66 o 
 -15   3   4    10299.58    10318.75    224.65 o 
 -14   3   4      898.09      986.99    120.04 o 
 -13   3   4    10493.09    10596.98    213.31 o 
 -12   3   4     2259.52     2591.66    143.64 o 
 -11   3   4    28911.19    27981.63    306.70 o 
 -10   3   4    22492.89    22209.61    244.97 o 
  -9   3   4     9038.12     8889.08    217.43 o 
  -8   3   4    10567.17    10014.10    142.22 o 
  -7   3   4    18815.60    17534.77    190.21 o 
  -6   3   4    46509.64    46390.18    354.24 o 
  -5   3   4    13273.83    14027.21    147.87 o 
  -4   3   4    17567.82    18327.65    168.56 o 
  -3   3   4    11133.29    11220.49    126.53 o 
  -2   3   4    20066.21    20531.99    232.29 o 
  -1   3   4      469.03      443.74     30.86 o 
   0   3   4    10444.65    11456.05    131.92 o 
   1   3   4    94714.41   100918.29    842.00 o 
   2   3   4    36912.15    38364.61    411.64 o 
   3   3   4    14678.29    16996.91    211.77 o 
   4   3   4    29634.12    31100.49    433.71 o 
   5   3   4     6859.71     7559.69    187.96 o 
   6   3   4    47969.63    50133.85    570.98 o 
   7   3   4    13374.15    13778.13    225.27 o 
   8   3   4     2737.50     2554.34    117.18 o 
   9   3   4       17.32       -7.76     67.21 o 
  10   3   4      163.35      102.78     78.94 o 
  11   3   4      468.56      407.56     90.38 o 
  12   3   4     1228.48     1163.03    122.91 o 
  13   3   4     6839.47     6704.43    230.74 o 
  14   3   4     2904.38     2660.88    165.50 o 
  15   3   4      369.65      358.28    117.62 o 
  16   3   4      571.23      732.63    105.54 o 
  17   3   4      374.30      365.43    112.26 o 
  18   3   4      108.94      186.75    106.41 o 
  19   3   4     1161.90     1072.47    163.94 o 
  20   3   4     1073.58     1205.14    186.97 o 
  21   3   4      453.66      406.06    162.59 o 
 -22   4   4      592.58      884.99    160.52 o 
 -21   4   4      250.08      129.45    120.44 o 
 -20   4   4      149.70      272.13    106.43 o 
 -19   4   4      691.58      909.47    122.47 o 
 -18   4   4       96.83      221.07    142.83 o 
 -17   4   4       28.61       -1.36     91.32 o 
 -16   4   4     4627.64     4669.12    170.01 o 
 -15   4   4     5130.64     5252.85    173.23 o 
 -14   4   4     7834.31     8202.56    281.16 o 
 -13   4   4     7463.69     7140.62    176.49 o 
 -12   4   4      261.06      319.77     66.94 o 
 -11   4   4     1090.47      991.32     72.37 o 
 -10   4   4      774.37      736.46     64.65 o 
  -9   4   4     3878.22     4117.19    101.43 o 
  -8   4   4     1211.30     1191.08     61.00 o 
  -7   4   4     2688.68     2472.45     76.19 o 
  -6   4   4      668.91      754.08     48.01 o 
  -5   4   4    19493.79    19086.43    183.42 o 
  -4   4   4    21041.51    20747.87    187.16 o 
  -3   4   4    18616.69    18721.81    194.17 o 
  -2   4   4    10689.62    11136.78    313.01 o 
  -1   4   4    11102.34    11602.69    195.30 o 
   0   4   4      548.79      599.29     34.10 o 
   1   4   4    12289.16    13083.79    215.66 o 
   2   4   4    68814.34    72934.29   1235.78 o 
   3   4   4     2864.61     2961.56    113.52 o 
   4   4   4    13075.38    12694.65    235.15 o 
   5   4   4     6134.44     6331.81    216.90 o 
   6   4   4      441.17      565.77     67.00 o 
   7   4   4    15967.53    15815.06    263.15 o 
   8   4   4    36247.00    36969.98    440.82 o 
   9   4   4     3702.17     4001.87    174.99 o 
  10   4   4      127.17       76.57     65.72 o 
  11   4   4     2856.19     3050.21    133.36 o 
  12   4   4      952.25     1160.44    118.94 o 
  13   4   4      234.63      190.58     84.35 o 
  14   4   4     1094.02     1088.56    111.41 o 
  15   4   4      197.84      218.92     96.02 o 
  16   4   4     4545.10     4632.71    188.37 o 
  17   4   4     1320.51     1579.77    139.53 o 
  18   4   4      167.53      311.65    129.03 o 
  19   4   4      148.93      271.16    133.92 o 
  20   4   4      300.29      225.06    167.37 o 
  21   4   4      274.99      521.09    159.08 o 
 -22   5   4       19.60      171.06    137.25 o 
 -21   5   4      353.40      232.42    131.67 o 
 -20   5   4      149.23      503.20    134.43 o 
 -19   5   4     1192.34     1300.67    131.51 o 
 -18   5   4      173.57      102.31     92.56 o 
 -17   5   4     4501.54     4497.31    177.32 o 
 -16   5   4      521.85      353.27     92.36 o 
 -15   5   4      852.69      803.00     94.84 o 
 -14   5   4     3797.15     3634.46    159.84 o 
 -13   5   4     4237.68     4137.03    141.52 o 
 -12   5   4     1047.64     1004.78     80.33 o 
 -11   5   4     4859.25     4378.84    120.03 o 
 -10   5   4     1061.45     1064.77     74.31 o 
  -9   5   4     4232.14     4269.22    105.53 o 
  -8   5   4     5863.29     6074.64    112.65 o 
  -7   5   4     1145.33     1166.23     53.99 o 
  -6   5   4      319.80      317.88     40.86 o 
  -5   5   4     9198.04     8493.90    115.81 o 
  -4   5   4     9067.27     8774.10    119.98 o 
  -3   5   4     3206.63     3201.41     81.50 o 
  -2   5   4       16.61       53.55     23.75 o 
  -1   5   4        7.62       19.64     18.46 o 
   0   5   4     1097.90     1020.17     37.37 o 
   1   5   4     4613.46     4839.25    123.30 o 
   2   5   4     6315.34     6719.73    147.45 o 
   3   5   4     7632.43     8223.63    177.53 o 
   4   5   4     7818.20     7600.61    176.87 o 
   5   5   4     1837.24     1965.16    111.94 o 
   6   5   4        6.91      -11.93     84.89 o 
   7   5   4     2167.05     2282.31    133.62 o 
   8   5   4     7843.56     8025.08    164.82 o 
   9   5   4      278.20      204.23     64.37 o 
  10   5   4     2298.14     2336.13    109.85 o 
  11   5   4      950.71     1008.74     91.33 o 
  12   5   4     1933.01     2093.47    121.34 o 
  13   5   4     1757.92     1722.18    117.28 o 
  14   5   4     1530.07     1592.06    135.06 o 
  15   5   4       32.27      135.59    104.06 o 
  16   5   4        1.78      100.52    126.83 o 
  17   5   4       39.41       91.16    109.25 o 
  18   5   4        4.85      -87.26    107.27 o 
  19   5   4      700.32      934.97    164.21 o 
  20   5   4      142.16      117.93    160.66 o 
  21   5   4      130.80      294.46    152.75 o 
 -22   6   4       82.79      317.24    129.32 o 
 -21   6   4      234.69      -21.18    148.55 o 
 -20   6   4       76.80       85.48    126.40 o 
 -19   6   4      487.78      283.04    123.84 o 
 -18   6   4       46.06       31.96    172.27 o 
 -17   6   4      137.66       27.95     86.93 o 
 -16   6   4     1221.35     1226.42    113.25 o 
 -15   6   4      184.25      172.18     79.10 o 
 -14   6   4     4148.29     4164.29    187.78 o 
 -13   6   4     9753.98     9245.27    167.93 o 
 -12   6   4     4942.60     4720.18    133.27 o 
 -11   6   4      523.42      489.53     64.69 o 
 -10   6   4     5879.60     6050.41    129.81 o 
  -9   6   4      238.65      246.24     48.35 o 
  -8   6   4      227.42      230.24     43.65 o 
  -7   6   4     1469.88     1546.77     62.69 o 
  -6   6   4     2047.65     2103.01     67.40 o 
  -5   6   4    23263.79    22179.13    223.99 o 
  -4   6   4    51265.25    51208.60    403.83 o 
  -3   6   4     8796.36     9498.27    143.10 o 
  -2   6   4     6810.02     6982.07     99.21 o 
  -1   6   4      245.93      227.23     28.55 o 
   0   6   4     8007.56     8410.20    135.05 o 
   1   6   4    25194.29    26277.81    305.52 o 
   2   6   4    41871.01    40707.97    515.02 o 
   3   6   4        9.34       49.33     58.76 o 
   4   6   4    30865.78    30581.63    503.13 o 
   5   6   4      997.13      913.31     78.65 o 
   6   6   4     8983.72     8656.19    275.12 o 
   7   6   4    14561.13    14831.42    306.64 o 
   8   6   4    38297.21    37824.62    408.17 o 
   9   6   4     1218.25     1118.27    141.51 o 
  10   6   4    21380.79    20668.10    296.83 o 
  11   6   4     1277.28     1393.18    100.14 o 
  12   6   4     3063.60     3048.07    151.21 o 
  13   6   4       28.37      -18.00    103.02 o 
  14   6   4     9836.30     9328.04    311.36 o 
  15   6   4       33.14      121.66    114.74 o 
  16   6   4     8157.15     8548.67    478.64 o 
  17   6   4     7332.26     7579.18    299.09 o 
  18   6   4      161.39       39.58    126.35 o 
  19   6   4       75.27        5.59    151.66 o 
  20   6   4     1293.41     1332.87    188.78 o 
  21   6   4       33.19      349.57    145.48 o 
 -21   7   4       53.08      139.01    147.27 o 
 -20   7   4       30.32      112.70    122.15 o 
 -19   7   4      162.29      -54.43    191.51 o 
 -18   7   4      884.90      683.02    135.83 o 
 -17   7   4      196.61      118.30    116.43 o 
 -16   7   4       67.76       42.08     90.92 o 
 -15   7   4     2990.88     3105.25    193.95 o 
 -14   7   4       34.08       84.37     66.93 o 
 -13   7   4      423.33      291.99     62.20 o 
 -12   7   4      885.54      707.70     75.73 o 
 -11   7   4     2346.46     2345.63     96.84 o 
 -10   7   4     4357.23     4233.30    116.09 o 
  -9   7   4      338.82      316.15     51.88 o 
  -8   7   4      432.63      411.56     49.73 o 
  -7   7   4     5570.03     5124.45    102.54 o 
  -6   7   4    10612.98    10832.72    141.52 o 
  -5   7   4    19742.40    19411.51    207.08 o 
  -4   7   4      493.81      514.90     43.15 o 
  -3   7   4     4103.56     4093.75     83.60 o 
  -2   7   4     9281.75     9460.50    122.47 o 
  -1   7   4     3125.53     3426.03     65.53 o 
   0   7   4     2005.69     2340.38     81.52 o 
   1   7   4     1248.62     1342.35     75.88 o 
   2   7   4     4926.40     4699.44    208.61 o 
   3   7   4    19509.45    20415.80    282.72 o 
   4   7   4     1713.76     1989.50    128.11 o 
   5   7   4     6939.37     7382.95    138.88 o 
   6   7   4    14877.29    14647.18    218.63 o 
   7   7   4     3448.37     3436.96    116.27 o 
   8   7   4      613.03      592.29     64.88 o 
   9   7   4      264.30      142.09     73.14 o 
  10   7   4      824.99      919.66     95.21 o 
  11   7   4     3762.98     3728.58    195.45 o 
  12   7   4      913.68     1051.27    134.87 o 
  13   7   4     1240.95     1368.66    153.47 o 
  14   7   4      429.04      478.81    138.28 o 
  15   7   4     1587.64     1341.75    190.54 o 
  16   7   4     1958.68     2390.02    232.84 o 
  17   7   4       48.11      350.36    132.02 o 
  18   7   4      172.00      223.03    137.21 o 
  19   7   4      363.15      569.76    171.22 o 
  20   7   4      259.77      104.35    178.63 o 
 -21   8   4     1298.48     1324.36    215.14 o 
 -20   8   4      595.54      597.39    144.19 o 
 -19   8   4     1381.80     1320.33    163.24 o 
 -18   8   4     1194.75     1450.94    251.23 o 
 -17   8   4      315.45      316.29    123.11 o 
 -16   8   4       49.57       75.98     98.21 o 
 -15   8   4       95.43       -9.28     96.60 o 
 -14   8   4      177.71      177.82    103.54 o 
 -13   8   4      116.63      275.90     71.19 o 
 -12   8   4     3725.05     3646.83    120.95 o 
 -11   8   4     5885.39     5543.31    136.13 o 
 -10   8   4    18523.67    18210.90    223.92 o 
  -9   8   4     8105.19     7728.98    139.16 o 
  -8   8   4     8566.61     8398.36    137.97 o 
  -7   8   4     7194.99     7160.73    121.26 o 
  -6   8   4     6336.23     6604.18    113.08 o 
  -5   8   4     1756.51     1716.87     72.65 o 
  -4   8   4    18514.99    18717.58    213.18 o 
  -3   8   4      733.19      713.99     43.63 o 
  -2   8   4     2795.08     2768.99     69.03 o 
  -1   8   4       17.30       19.08     28.32 o 
   0   8   4     1048.32      994.67     59.52 o 
   1   8   4    17837.60    17850.98    255.93 o 
   2   8   4    76431.02    76276.46   1175.58 o 
   3   8   4     6134.82     6013.01    238.62 o 
   4   8   4     5503.78     5499.61    125.38 o 
   5   8   4     1101.18     1096.49     75.98 o 
   6   8   4     1676.55     1606.04    168.73 o 
   7   8   4      669.79      683.86    101.01 o 
   8   8   4     4900.93     4777.46    179.21 o 
   9   8   4      147.74       62.50     99.45 o 
  10   8   4    12406.09    12077.52    307.49 o 
  11   8   4     1752.97     2071.65    406.19 o 
  12   8   4      709.03      678.29    133.93 o 
  13   8   4     1353.81     1672.07    162.47 o 
  14   8   4     8247.64     8274.07    303.11 o 
  15   8   4      358.81      216.94    161.42 o 
  16   8   4     3868.54     3792.98    269.47 o 
  17   8   4     3165.29     3056.97    301.40 o 
  18   8   4      379.06      308.96    205.35 o 
  19   8   4       41.61      205.27    253.42 o 
  20   8   4      153.22      483.53    259.69 o 
 -21   9   4     1598.73     1768.84    195.44 o 
 -20   9   4      117.06      164.60    214.47 o 
 -19   9   4     3485.99     3849.03    376.43 o 
 -18   9   4      216.36      247.37    147.78 o 
 -17   9   4     2271.13     2500.62    173.08 o 
 -16   9   4      967.56     1089.93    134.44 o 
 -15   9   4     2737.63     2685.44    159.57 o 
 -14   9   4     4142.57     4015.18    162.77 o 
 -13   9   4     5153.40     5359.26    174.51 o 
 -12   9   4     9427.04     9423.02    209.56 o 
 -11   9   4     2111.17     2268.61     97.63 o 
 -10   9   4      112.28       70.19     62.44 o 
  -9   9   4     1779.60     1775.15     80.28 o 
  -8   9   4     1492.94     1469.24     71.78 o 
  -7   9   4     8289.29     8161.73    135.02 o 
  -6   9   4    23591.67    22734.94    244.76 o 
  -5   9   4     6302.92     6248.12    118.15 o 
  -4   9   4     5917.19     5955.88    117.25 o 
  -3   9   4     1718.97     1676.79     64.52 o 
  -2   9   4     7750.17     7713.84    113.30 o 
  -1   9   4     5017.50     5042.94    125.48 o 
   0   9   4    19267.59    18594.49    278.58 o 
   1   9   4     3168.12     3121.39     97.43 o 
   2   9   4    14677.30    14237.66    317.93 o 
   3   9   4      214.25      146.00    101.25 o 
   4   9   4       54.92       44.61     55.29 o 
   5   9   4      166.18      238.04     49.46 o 
   6   9   4       63.27      -41.41     48.66 o 
   7   9   4       80.50       25.71     63.73 o 
   8   9   4     3901.45     3849.27    165.01 o 
   9   9   4      151.12      106.55     91.32 o 
  10   9   4      336.21      382.28    105.46 o 
  11   9   4      541.29      666.28    115.90 o 
  12   9   4      478.99      555.44    206.12 o 
  13   9   4      308.97      408.28    245.30 o 
  14   9   4       23.38      389.66    324.90 o 
  15   9   4      921.11      735.10    241.85 o 
  16   9   4      545.22      713.73    320.02 o 
  17   9   4      214.62      154.78    184.45 o 
  18   9   4      369.48      413.81    209.03 o 
  19   9   4      709.47     1199.94    255.35 o 
  20   9   4      112.75      411.52    223.92 o 
 -20  10   4      368.74      596.17    199.68 o 
 -19  10   4     1276.51     1537.67    176.65 o 
 -18  10   4     2766.15     2734.65    198.68 o 
 -17  10   4     1605.32     1400.31    151.09 o 
 -16  10   4      838.77      821.16    132.21 o 
 -15  10   4     2362.16     2409.93    235.18 o 
 -14  10   4      288.74      307.65     95.93 o 
 -13  10   4       42.56      131.75     84.75 o 
 -12  10   4     1165.68     1182.70    104.46 o 
 -11  10   4      703.13      639.16     84.67 o 
 -10  10   4     3369.96     3502.10    116.78 o 
  -9  10   4     6001.86     5999.93    129.76 o 
  -8  10   4     5485.63     5483.01    118.60 o 
  -7  10   4    10393.22    10106.99    152.17 o 
  -6  10   4     3339.37     3263.18     98.26 o 
  -5  10   4       72.42       54.70     41.86 o 
  -4  10   4    10069.04    10065.61    141.82 o 
  -3  10   4    17213.64    17043.54    270.33 o 
  -2  10   4      307.64      276.68     40.41 o 
  -1  10   4    14151.56    13753.01    249.34 o 
   0  10   4    29910.78    30144.99    400.06 o 
   1  10   4    11686.46    11670.41    252.71 o 
   2  10   4        8.60      -40.50     70.91 o 
   3  10   4      548.85      439.76    127.64 o 
   4  10   4    13057.11    11936.76    381.84 o 
   5  10   4       89.98       -6.18    125.03 o 
   6  10   4     1666.83     1520.59    188.50 o 
   7  10   4      850.92      777.94    174.49 o 
   8  10   4     5812.77     5660.50    337.46 o 
   9  10   4      271.96       25.04    162.70 o 
  10  10   4      532.74      595.77    196.00 o 
  11  10   4     6482.97     6489.26    383.71 o 
  12  10   4     5953.46     6028.05    373.85 o 
  13  10   4     2286.90     2270.79    286.83 o 
  14  10   4       22.10      -57.27    255.12 o 
  15  10   4      409.96      902.12    263.42 o 
  16  10   4       81.97      174.76    217.31 o 
  17  10   4       25.68     -160.74    345.44 o 
  18  10   4      213.78      484.53    414.70 o 
  19  10   4      234.79      310.38    253.52 o 
 -20  11   4      639.93      842.44    206.42 o 
 -19  11   4      262.07      638.81    189.46 o 
 -18  11   4      157.11      233.03    155.48 o 
 -17  11   4      142.76      273.72    156.22 o 
 -16  11   4       25.17       17.63    101.50 o 
 -15  11   4     1674.32     1772.56    208.15 o 
 -14  11   4      795.60      704.09    112.71 o 
 -13  11   4     5576.61     5881.82    201.85 o 
 -12  11   4     5828.89     5802.77    191.99 o 
 -11  11   4     2289.19     2480.29    134.35 o 
 -10  11   4      769.06      696.09     84.03 o 
  -9  11   4     8030.58     8025.82    176.66 o 
  -8  11   4    16231.30    15774.78    228.30 o 
  -7  11   4       24.55       -5.20     50.04 o 
  -6  11   4     6445.91     6674.70    133.64 o 
  -5  11   4      993.97     1018.41     75.17 o 
  -4  11   4     1618.94     1584.25     68.38 o 
  -3  11   4      459.11      473.14     47.59 o 
  -2  11   4     4997.71     5080.54    135.06 o 
  -1  11   4    17294.32    17200.96    315.48 o 
   0  11   4    15304.62    14389.43    252.20 o 
   1  11   4     3723.23     3625.82    175.22 o 
   2  11   4     1061.38     1219.73    130.30 o 
   3  11   4     7650.21     7080.62    249.47 o 
   4  11   4    20997.85    20982.35    532.57 o 
   5  11   4      126.46      -16.40    126.05 o 
   6  11   4      929.79      789.44    171.49 o 
   7  11   4     1653.84     1723.59    219.16 o 
   8  11   4     2412.24     2556.52    255.22 o 
   9  11   4     4924.68     4363.04    495.45 o 
  10  11   4     5420.45     5010.81    340.24 o 
  11  11   4     5295.93     5411.42    361.09 o 
  12  11   4      579.62      638.97    228.76 o 
  13  11   4      230.49      110.19    457.48 o 
  14  11   4       36.02      -30.20    439.07 o 
  15  11   4      456.60      649.12    255.51 o 
  16  11   4     1321.03     1295.70    297.02 o 
  17  11   4       28.97     -332.58    360.45 o 
  18  11   4      268.15       27.19    193.23 o 
  19  11   4      363.92      -79.99    206.54 o 
 -19  12   4       17.28      170.95    343.66 o 
 -18  12   4      223.24      289.28    157.92 o 
 -17  12   4       58.27      -36.32    145.33 o 
 -16  12   4      259.02      248.72    148.69 o 
 -15  12   4      644.20      689.96    162.47 o 
 -14  12   4     1986.01     1997.72    186.23 o 
 -13  12   4     2563.70     2784.16    192.35 o 
 -12  12   4     3208.18     3099.24    154.36 o 
 -11  12   4     1622.82     1779.80    120.88 o 
 -10  12   4     2102.91     2096.31    123.38 o 
  -9  12   4    18686.56    18566.46    393.37 o 
  -8  12   4     5008.98     5183.62    149.94 o 
  -7  12   4     3920.24     3784.63    127.06 o 
  -6  12   4    18893.92    18735.11    256.24 o 
  -5  12   4     1088.66     1059.51     75.18 o 
  -4  12   4     1179.04     1190.33     64.94 o 
  -3  12   4     8578.63     8785.12    219.36 o 
  -2  12   4    22345.13    21708.55    355.24 o 
  -1  12   4     1326.86     1305.68    103.45 o 
   0  12   4     1948.42     2207.50    224.91 o 
   1  12   4       72.50      -32.71     91.93 o 
   2  12   4      272.40      268.14    107.18 o 
   3  12   4     5460.12     4780.71    217.79 o 
   4  12   4     8191.69     8426.18    290.14 o 
   5  12   4     8197.47     7640.41    349.81 o 
   6  12   4    34476.96    32758.65    752.13 o 
   7  12   4     1584.80     1455.51    218.94 o 
   8  12   4     4897.79     4247.75    337.51 o 
   9  12   4       13.66     -311.52    311.52 o 
  10  12   4     3990.78     3733.64    318.53 o 
  11  12   4       15.73     -118.71    165.67 o 
  12  12   4     8158.26     8595.36    452.64 o 
  13  12   4      592.23     1048.63    300.25 o 
  14  12   4      551.82      615.86    245.68 o 
  15  12   4      243.54      581.72    305.92 o 
  16  12   4      215.68      750.95    460.28 o 
  17  12   4      146.27     -170.99    170.99 o 
  18  12   4     4863.36     5186.62    656.24 o 
 -19  13   4       41.57      -18.41    150.57 o 
 -18  13   4       36.93      205.52    162.74 o 
 -17  13   4      127.20      145.47    211.67 o 
 -16  13   4        3.65     -138.06    138.06 o 
 -15  13   4      151.33      146.91    207.74 o 
 -14  13   4      369.61      596.97    148.33 o 
 -13  13   4      600.28      565.23    139.61 o 
 -12  13   4        9.56       94.89    137.42 o 
 -11  13   4     3856.29     3931.50    202.79 o 
 -10  13   4     3185.14     3299.22    178.32 o 
  -9  13   4      125.26      251.12     98.24 o 
  -8  13   4     6318.61     6190.20    210.26 o 
  -7  13   4     5521.87     5298.06    195.46 o 
  -6  13   4     1330.15     1261.11     94.47 o 
  -5  13   4      810.26      815.07     83.94 o 
  -4  13   4      612.93      430.07     77.10 o 
  -3  13   4      107.21      138.80     79.85 o 
  -2  13   4      307.55      198.14     81.73 o 
  -1  13   4     2355.18     2553.74    241.42 o 
   0  13   4     1467.43     1476.27    158.09 o 
   1  13   4      486.74      510.84    120.89 o 
   2  13   4     2241.89     2226.47    180.07 o 
   3  13   4       60.73       -8.62    101.73 o 
   4  13   4     2432.19     2373.27    193.41 o 
   5  13   4     1203.64     1263.18    201.36 o 
   6  13   4      257.13      287.99    167.94 o 
   7  13   4     6648.18     6735.63    426.68 o 
   8  13   4      854.15     1147.28    240.04 o 
   9  13   4      459.97      595.63    191.45 o 
  10  13   4       18.91      445.61    214.69 o 
  11  13   4      104.42       58.61    195.60 o 
  12  13   4     1529.24     1453.58    274.50 o 
  13  13   4       16.71     -163.61    216.68 o 
  14  13   4      132.43     -218.89    218.89 o 
  15  13   4       29.39     -323.63    323.63 o 
  16  13   4      779.53      654.24    277.22 o 
  17  13   4      267.77      352.70    225.09 o 
  18  13   4       47.26     -138.10    182.26 o 
 -18  14   4      315.93      332.71    175.43 o 
 -17  14   4      136.65       27.01    163.66 o 
 -16  14   4      685.31      591.44    177.61 o 
 -15  14   4     3738.75     3670.54    274.51 o 
 -14  14   4     4968.76     5274.79    269.32 o 
 -13  14   4      249.08      356.65    135.68 o 
 -12  14   4       39.79       71.34    116.63 o 
 -11  14   4       51.68      -94.99     94.99 o 
 -10  14   4     3015.09     3155.51    230.53 o 
  -9  14   4       42.03     -115.46    115.46 o 
  -8  14   4      899.83      912.58    170.72 o 
  -7  14   4      272.00      202.10    104.12 o 
  -6  14   4      703.49      774.28    148.04 o 
  -5  14   4     1222.07     1204.07    126.93 o 
  -4  14   4     7631.74     7064.51    240.43 o 
  -3  14   4     8618.30     8435.52    385.71 o 
  -2  14   4    15730.62    14794.91    504.75 o 
  -1  14   4       52.86      216.22    122.70 o 
   0  14   4    13557.96    13024.64    670.05 o 
   1  14   4     1081.72     1006.85    152.39 o 
   2  14   4     4391.57     3930.67    227.92 o 
   3  14   4       41.26      -36.70    109.87 o 
   4  14   4     4080.53     3921.63    224.94 o 
   5  14   4     1092.49      904.84    151.62 o 
   6  14   4     9472.12     8605.79    390.21 o 
   7  14   4     3984.34     3593.26    303.46 o 
   8  14   4      215.82      356.34    204.67 o 
   9  14   4     3032.94     3029.40    286.59 o 
  10  14   4     2555.90     2528.70    283.57 o 
  11  14   4      417.00      285.67    211.70 o 
  12  14   4     9164.47     9493.58    496.48 o 
  13  14   4      792.67      884.23    504.19 o 
  14  14   4     3535.29     3423.04    583.13 o 
  15  14   4      950.87     1076.25    301.09 o 
  16  14   4      236.25      -11.62    601.33 o 
  17  14   4      100.26      695.16    207.28 o 
 -17  15   4     3039.04     3053.89    540.14 o 
 -16  15   4     2648.32     2900.55    308.39 o 
 -15  15   4      507.38      735.87    226.37 o 
 -14  15   4      656.22      552.04    211.87 o 
 -13  15   4     1088.22     1275.08    220.66 o 
 -12  15   4     2424.90     2324.02    396.65 o 
 -11  15   4      679.49      777.73    181.22 o 
 -10  15   4      335.14      248.15    232.80 o 
  -9  15   4     1705.04     1604.49    192.94 o 
  -8  15   4     3069.62     3078.89    204.94 o 
  -7  15   4      734.55      620.39    133.97 o 
  -6  15   4      175.66      177.06    111.40 o 
  -5  15   4     8103.02     8173.04    293.79 o 
  -4  15   4     8563.54     8565.16    327.54 o 
  -3  15   4      757.00      642.99    181.87 o 
  -2  15   4    10369.12     9564.74    423.07 o 
  -1  15   4      270.81      230.13    144.94 o 
   0  15   4     4330.90     4300.13    311.20 o 
   1  15   4     3496.23     3625.25    230.72 o 
   2  15   4       37.77      -62.12    107.61 o 
   3  15   4     2009.78     2249.54    195.31 o 
   4  15   4     4090.28     3945.26    235.71 o 
   5  15   4     2266.00     2247.12    200.34 o 
   6  15   4     1007.82      773.83    156.20 o 
   7  15   4     2125.65     2045.89    344.33 o 
   8  15   4     2300.75     2372.96    269.11 o 
   9  15   4       14.87     -166.01    166.01 o 
  10  15   4      981.07      677.42    238.48 o 
  11  15   4      334.32      343.11    257.72 o 
  12  15   4     1031.32     1685.66    293.34 o 
  13  15   4     1996.36     1853.45    309.93 o 
  14  15   4     2030.59     2024.38    338.31 o 
  15  15   4      104.85       19.53    474.22 o 
  16  15   4        1.25     -167.53    167.53 o 
 -17  16   4        1.12      145.53    285.41 o 
 -16  16   4      513.76      493.75    238.44 o 
 -15  16   4       46.05     -172.26    172.26 o 
 -14  16   4      461.73      -54.11    334.83 o 
 -13  16   4     1117.71      765.04    219.10 o 
 -12  16   4       17.50     -251.86    265.74 o 
 -11  16   4      974.47      854.91    196.64 o 
 -10  16   4      682.41      658.07    208.53 o 
  -9  16   4      883.31      976.39    173.13 o 
  -8  16   4     2716.00     2721.69    242.01 o 
  -7  16   4      377.35      385.61    178.48 o 
  -6  16   4     1288.19     1139.55    225.08 o 
  -5  16   4     2149.10     2160.82    277.53 o 
  -4  16   4       15.45       72.49    241.14 o 
  -3  16   4       58.45       81.59    147.39 o 
  -2  16   4       92.65      188.34    252.69 o 
  -1  16   4     1377.11     1493.65    230.26 o 
   0  16   4       54.60      124.72    148.73 o 
   1  16   4     1990.53     2365.70    262.13 o 
   2  16   4     5638.32     5014.82    344.52 o 
   3  16   4     2683.18     2892.78    221.83 o 
   4  16   4      219.75      353.76    133.62 o 
   5  16   4      567.94      497.59    165.77 o 
   6  16   4     2819.65     2898.56    231.49 o 
   7  16   4     1907.49     1753.36    204.41 o 
   8  16   4       33.18      378.53    188.65 o 
   9  16   4      350.18      353.31    200.78 o 
  10  16   4      454.87      523.26    223.50 o 
  11  16   4      329.05      155.14    253.61 o 
  12  16   4       27.40       80.66    224.77 o 
  13  16   4      483.54      -31.73    712.47 o 
  14  16   4      422.93      919.98    290.11 o 
  15  16   4      116.22      207.58    302.12 o 
  16  16   4       32.41     -182.84    182.84 o 
 -16  17   4      355.56      293.44    425.92 o 
 -15  17   4      183.81      193.48    247.58 o 
 -14  17   4        1.54       83.40    225.28 o 
 -13  17   4      578.05      778.43    259.96 o 
 -12  17   4        0.51      300.81    220.32 o 
 -11  17   4     2413.40     2776.50    311.24 o 
 -10  17   4     2092.45     2324.77    247.17 o 
  -9  17   4     2374.24     2753.36    340.04 o 
  -8  17   4     3269.22     3037.44    320.29 o 
  -7  17   4      167.46      -29.82    146.90 o 
  -6  17   4        7.48     -130.34    167.52 o 
  -5  17   4     2311.23     2016.32    270.26 o 
  -4  17   4     1747.78     1853.95    263.55 o 
  -3  17   4      330.44      317.21    175.56 o 
  -2  17   4     1542.47     1491.63    506.35 o 
  -1  17   4     1684.32     1284.18    238.93 o 
   0  17   4      141.17       37.76    156.28 o 
   1  17   4     1318.51     1484.33    246.51 o 
   2  17   4      756.08      520.81    190.56 o 
   3  17   4     3362.33     3236.20    309.68 o 
   4  17   4     7109.26     7394.62    320.10 o 
   5  17   4      682.65      625.74    162.78 o 
   6  17   4       50.02       10.90    136.60 o 
   7  17   4      319.12      464.08    161.27 o 
   8  17   4        7.47     -167.47    167.47 o 
   9  17   4      519.56      456.64    209.79 o 
  10  17   4      141.36       76.56    201.89 o 
  11  17   4       27.13      215.55    218.29 o 
  12  17   4       79.44      -47.25    250.00 o 
  13  17   4       13.16      299.06    259.07 o 
  14  17   4       73.51      213.19    534.06 o 
  15  17   4     1053.66      953.89    342.51 o 
 -15  18   4       33.81     -130.71    391.95 o 
 -14  18   4       18.89      181.46    231.83 o 
 -13  18   4       67.30       92.17    220.75 o 
 -12  18   4      162.14       28.74    275.10 o 
 -11  18   4     1221.44     1386.02    300.51 o 
 -10  18   4      851.11      688.78    384.09 o 
  -9  18   4      356.10      518.19    234.49 o 
  -8  18   4      407.63      343.24    235.40 o 
  -7  18   4     3212.20     3079.20    369.52 o 
  -6  18   4     1228.22     1069.73    254.42 o 
  -5  18   4      563.63      426.99    198.46 o 
  -4  18   4      638.95      744.49    214.62 o 
  -3  18   4       67.78      -21.52    152.50 o 
  -2  18   4     1395.71     1126.73    243.50 o 
  -1  18   4      147.72      -23.53    150.58 o 
   0  18   4       28.13     -180.76    218.32 o 
   1  18   4     7024.66     6811.32    422.35 o 
   2  18   4     8325.99     8306.73    611.87 o 
   3  18   4       32.98       46.09    180.21 o 
   4  18   4      680.03      996.02    393.36 o 
   5  18   4      248.32       99.38    353.45 o 
   6  18   4     2404.15     2653.21    321.59 o 
   7  18   4      270.18      174.80    169.67 o 
   8  18   4     4105.43     3989.11    291.25 o 
   9  18   4       12.06      528.19    178.75 o 
  10  18   4     2952.55     2760.04    276.58 o 
  11  18   4     1014.28     1209.99    560.52 o 
  12  18   4       18.23      -19.75    322.15 o 
  13  18   4      104.76       38.91    245.51 o 
  14  18   4     1477.45     1466.92    487.51 o 
 -13  19   4      362.56      -45.46    210.25 o 
 -12  19   4      535.43      274.54    237.76 o 
 -11  19   4      715.00      684.39    263.11 o 
 -10  19   4      377.57      597.44    243.28 o 
  -9  19   4      126.68      488.02    231.42 o 
  -8  19   4       90.00      -99.61    179.61 o 
  -7  19   4       14.09       25.74    187.48 o 
  -6  19   4      302.95      618.34    233.56 o 
  -5  19   4      314.40      330.04    280.14 o 
  -4  19   4      341.44      636.06    357.91 o 
  -3  19   4     1476.25     2079.61    546.93 o 
  -2  19   4      928.11      517.22    217.60 o 
  -1  19   4       11.75      145.87    181.09 o 
   0  19   4     1875.56     1373.36    258.83 o 
   1  19   4     2214.31     2323.34    305.89 o 
   2  19   4       82.64      153.52    213.62 o 
   3  19   4     1253.81     1556.24    269.64 o 
   4  19   4       37.17      130.81    177.20 o 
   5  19   4      646.29      494.01    474.21 o 
   6  19   4        8.07      -41.44    170.14 o 
   7  19   4       18.15      263.60    212.33 o 
   8  19   4      601.72     1069.73    265.58 o 
   9  19   4     2662.10     2782.78    273.30 o 
  10  19   4      967.06     1083.64    222.65 o 
  11  19   4       90.07       -8.10    179.71 o 
  12  19   4       16.15      341.13    191.57 o 
 -12  20   4      140.89      291.46    237.71 o 
 -11  20   4       63.25     -139.34    213.56 o 
 -10  20   4      925.54      599.77    332.45 o 
  -9  20   4      118.31      137.25    211.76 o 
  -8  20   4      160.68      429.39    236.80 o 
  -7  20   4      609.74      540.67    246.85 o 
  -6  20   4      785.13      836.92    262.35 o 
  -5  20   4      584.50      943.29    311.79 o 
  -4  20   4     2602.79     2627.49    381.01 o 
  -3  20   4      551.10      453.11    346.29 o 
  -2  20   4      755.66      662.16    231.52 o 
  -1  20   4        6.54      -83.71    173.30 o 
   0  20   4      404.67      695.19    275.89 o 
   1  20   4     1313.87     1332.12    271.82 o 
   2  20   4     2272.84     3133.62    351.56 o 
   3  20   4      167.75      528.87    231.36 o 
   4  20   4     1435.75     1321.50    283.41 o 
   5  20   4        0.02     -152.93    178.29 o 
   6  20   4      221.33      255.77    214.13 o 
   7  20   4      991.49     1064.54    276.73 o 
   8  20   4     3311.90     2807.54    363.72 o 
   9  20   4        0.56      -98.88    210.04 o 
  10  20   4     1934.00     1909.87    333.89 o 
  11  20   4      405.42       49.11    211.44 o 
 -10  21   4      257.54      369.11    434.93 o 
  -9  21   4      807.33     1379.59    316.27 o 
  -8  21   4      936.07      198.64    521.74 o 
  -7  21   4      277.62      274.08    238.40 o 
  -6  21   4      483.29      518.67    322.72 o 
  -5  21   4       96.45      244.42    313.79 o 
  -4  21   4      661.09      826.75    252.21 o 
  -3  21   4      168.81       -5.45    192.84 o 
  -2  21   4        6.78      124.25    237.94 o 
  -1  21   4     1335.60     1090.83    275.91 o 
   0  21   4     1636.55     1472.92    296.82 o 
   1  21   4      275.23      138.89    297.72 o 
   2  21   4      156.73      387.49    222.78 o 
   3  21   4       97.69      231.02    209.28 o 
   4  21   4      316.00      -69.72    212.27 o 
   5  21   4       20.39     -170.02    271.72 o 
   6  21   4      384.25      418.89    243.02 o 
   7  21   4        8.28        8.56    224.19 o 
   8  21   4      684.66      434.80    255.05 o 
   9  21   4     1322.86      812.64    279.55 o 
  -8  22   4        7.05      122.20    266.57 o 
  -7  22   4      805.08     1163.92    549.18 o 
  -6  22   4       82.47      700.50    265.35 o 
  -5  22   4       82.35      452.75    323.47 o 
  -4  22   4     1062.11     1162.97    294.77 o 
  -3  22   4      493.27      441.65    231.74 o 
  -2  22   4      258.51       78.49    330.59 o 
  -1  22   4      207.46      326.01    222.83 o 
   0  22   4       88.02       25.12    202.53 o 
   1  22   4        2.29      464.38    237.23 o 
   2  22   4      615.98      765.57    261.89 o 
   3  22   4       91.65      347.09    231.35 o 
   4  22   4      532.07      429.53    248.78 o 
   5  22   4      712.22      260.37    234.70 o 
   6  22   4      541.45      703.43    261.63 o 
   7  22   4      224.60       46.98    217.39 o 
  -5  23   4      381.61      -40.91    414.80 o 
  -4  23   4       99.42      415.10    245.31 o 
  -3  23   4      811.73      916.15    277.02 o 
  -2  23   4      634.15      938.36    331.18 o 
  -1  23   4      443.81      437.43    254.51 o 
   0  23   4     1135.42     1054.54    294.33 o 
   1  23   4        6.41      142.42    223.47 o 
   2  23   4      504.80      841.94    264.62 o 
   3  23   4       91.10      262.38    207.48 o 
   4  23   4      331.17      413.36    231.49 o 
 -22   1   5      278.31      369.41    124.10 o 
 -21   1   5     2070.73     2173.72    165.01 o 
 -20   1   5     2103.34     2026.09    154.25 o 
 -19   1   5      493.96      627.12    112.76 o 
 -18   1   5      521.48      768.71    112.95 o 
 -17   1   5      703.22      566.73    129.19 o 
 -16   1   5      166.86       89.82     75.91 o 
 -15   1   5      730.65      864.43     95.76 o 
 -14   1   5      589.91      553.89     86.83 o 
 -13   1   5      326.37      224.11     75.55 o 
 -12   1   5     3165.88     3158.47    127.61 o 
 -11   1   5    11429.76    11377.88    189.36 o 
 -10   1   5     8382.99     8150.96    152.97 o 
  -9   1   5    13255.33    13010.76    192.88 o 
  -8   1   5       23.23       -9.09     35.91 o 
  -7   1   5     2347.90     2125.23     70.51 o 
  -6   1   5      730.08      840.06     47.18 o 
  -5   1   5      555.45      559.72     37.49 o 
  -4   1   5    17524.77    17723.89    156.22 o 
  -3   1   5     6005.79     6629.05     89.24 o 
  -2   1   5    42779.37    42779.12    326.28 o 
  -1   1   5    74026.96    76958.59    898.31 o 
   0   1   5     8774.47     8543.49    141.52 o 
   1   1   5      158.88      230.86    114.47 o 
   2   1   5     5695.51     5685.31    154.15 o 
   3   1   5     8950.20     9092.08    247.16 o 
   4   1   5     6580.78     6929.34    212.86 o 
   5   1   5    38148.33    39495.30    656.02 o 
   6   1   5     1502.86     1725.52    140.08 o 
   7   1   5    41899.14    42389.75    721.55 o 
   8   1   5     4823.01     5103.35    231.86 o 
   9   1   5     1132.68     1274.88    109.65 o 
  10   1   5    20944.72    20156.80    357.71 o 
  11   1   5    36905.79    35514.69    520.81 o 
  12   1   5     3829.98     3740.27    192.32 o 
  13   1   5     7213.83     7246.58    248.25 o 
  14   1   5     1558.35     1870.71    153.42 o 
  15   1   5     2941.94     3088.01    164.39 o 
  16   1   5       62.04       72.12     94.15 o 
  17   1   5     3082.88     2945.69    169.10 o 
  18   1   5       30.47       91.81    116.00 o 
  19   1   5     5627.03     5559.85    256.85 o 
  20   1   5     3318.58     3661.60    227.44 o 
  21   1   5        2.89       64.69    131.97 o 
 -22   2   5     1760.03     1875.13    168.75 o 
 -21   2   5      147.98      356.71    118.17 o 
 -20   2   5      119.95        1.93     99.89 o 
 -19   2   5      344.66      276.67    101.72 o 
 -18   2   5     4652.91     4791.41    185.26 o 
 -17   2   5     4227.31     4222.95    168.50 o 
 -16   2   5     3227.95     3220.66    149.98 o 
 -15   2   5      910.12      892.31     96.65 o 
 -14   2   5    10814.59    10718.59    230.36 o 
 -13   2   5     4499.17     4526.88    154.87 o 
 -12   2   5       11.99      -22.03     54.50 o 
 -11   2   5      336.81      257.60     60.59 o 
 -10   2   5    24938.20    24295.57    275.28 o 
  -9   2   5    13437.12    12652.97    180.26 o 
  -8   2   5     3103.82     3061.42     86.06 o 
  -7   2   5     2055.77     2355.54     74.15 o 
  -6   2   5    21309.22    20296.75    196.62 o 
  -5   2   5    30127.58    30499.99    250.89 o 
  -4   2   5    13763.54    14297.29    137.52 o 
  -3   2   5    36750.43    38644.79    271.79 o 
  -2   2   5    70059.81    72157.17    508.29 o 
  -1   2   5    59780.01    62954.96    672.65 o 
   0   2   5      918.83     1041.11     54.43 o 
   1   2   5     4803.83     5428.45    112.38 o 
   2   2   5      535.49      482.57     87.76 o 
   3   2   5    46010.86    48983.53    613.71 o 
   4   2   5    19077.00    19852.40    325.03 o 
   5   2   5      406.12      436.85    117.95 o 
   6   2   5    10268.73    10564.30    446.65 o 
   8   2   5      309.34      508.26    170.32 o 
   9   2   5     5364.05     4896.69    570.99 o 
  10   2   5       44.55      -17.71     84.15 o 
  11   2   5     8475.11     8280.94    240.29 o 
  12   2   5      318.55      379.40    113.09 o 
  13   2   5      549.21      577.92    120.85 o 
  14   2   5       12.50       28.06     87.57 o 
  15   2   5      389.90      453.19    111.57 o 
  16   2   5      167.09      311.57    106.76 o 
  17   2   5      307.68      288.01    107.80 o 
  18   2   5       41.83       54.49    120.46 o 
  19   2   5       24.02      226.26    131.46 o 
  20   2   5       20.73       48.22    141.95 o 
  21   2   5        9.66      288.53    149.04 o 
 -22   3   5      264.54      692.51    221.30 o 
 -21   3   5      451.17      426.07    156.46 o 
 -20   3   5       61.88       93.34    101.81 o 
 -19   3   5      348.01      467.26    110.51 o 
 -18   3   5      210.37      325.84     95.24 o 
 -17   3   5     1440.90     1464.54    122.88 o 
 -16   3   5     2115.42     1936.84    125.88 o 
 -15   3   5     2030.72     2022.90    121.68 o 
 -14   3   5     3792.50     3710.18    135.64 o 
 -13   3   5       49.19       79.84     70.60 o 
 -12   3   5     2522.16     2460.23    116.79 o 
 -11   3   5     4031.54     4051.14    115.61 o 
 -10   3   5     7875.48     7655.71    143.96 o 
  -9   3   5      154.31      191.80     46.85 o 
  -8   3   5    14874.46    14255.48    175.64 o 
  -7   3   5    25405.99    25579.13    241.86 o 
  -6   3   5    24186.39    23987.60    222.75 o 
  -5   3   5     2603.84     2701.43     75.28 o 
  -4   3   5     8434.31     8609.19    103.67 o 
  -3   3   5     3131.56     3223.69     66.38 o 
  -2   3   5     2149.42     1964.28     55.10 o 
  -1   3   5     2700.52     2849.05     61.48 o 
   0   3   5     1443.01     1327.75     44.21 o 
   1   3   5    15810.10    16977.94    222.26 o 
   2   3   5      169.48      148.92     39.68 o 
   3   3   5       82.87      124.70     47.01 o 
   4   3   5    60419.52    62972.72    772.27 o 
   5   3   5    21414.27    21667.53    361.73 o 
   6   3   5     9004.90    10331.40    248.23 o 
   7   3   5      459.09      505.97     90.73 o 
   8   3   5     2191.51     1895.82    258.18 o 
   9   3   5       13.89      -80.15     80.15 o 
  10   3   5      184.46       78.64     93.65 o 
  11   3   5     1597.38     1542.71    138.19 o 
  12   3   5      813.37      555.06    119.86 o 
  13   3   5      882.13      806.75    119.50 o 
  14   3   5     3728.09     3677.83    187.96 o 
  15   3   5     7024.69     6757.65    272.55 o 
  16   3   5     3832.78     3696.34    301.86 o 
  17   3   5     1548.03     1539.01    152.60 o 
  18   3   5       96.60      -88.83    129.81 o 
  19   3   5      822.83     1011.64    176.65 o 
  20   3   5      181.92      314.59    161.68 o 
  21   3   5       12.58       34.21    144.52 o 
 -22   4   5     1401.25     1572.85    225.45 o 
 -21   4   5      882.17      931.66    139.15 o 
 -20   4   5     1308.35     1385.60    137.42 o 
 -19   4   5        6.38       77.22     96.39 o 
 -18   4   5     1453.34     1379.48    125.88 o 
 -17   4   5      875.97      907.79    108.26 o 
 -16   4   5     2202.30     1853.98    169.69 o 
 -15   4   5      227.00      326.98     84.64 o 
 -14   4   5     6140.71     6062.24    162.96 o 
 -13   4   5      859.82      894.94     84.14 o 
 -12   4   5    15169.21    14560.52    221.32 o 
 -11   4   5     3459.69     3787.35    136.10 o 
 -10   4   5    36174.96    34243.86    309.71 o 
  -9   4   5    25426.46    25293.85    259.28 o 
  -8   4   5     3198.64     3221.10     90.26 o 
  -7   4   5    39279.04    38823.94    323.41 o 
  -6   4   5     6500.39     6186.11    108.63 o 
  -5   4   5    12368.55    11449.77    136.86 o 
  -4   4   5      967.71      986.52     46.44 o 
  -3   4   5     7712.28     7978.15    118.34 o 
  -2   4   5     8287.34     8120.59    199.45 o 
  -1   4   5     3385.25     3253.82     67.26 o 
   0   4   5     5781.45     6159.85     83.93 o 
   1   4   5     6052.40     6177.63    104.00 o 
   2   4   5    35671.70    36747.94    509.67 o 
   3   4   5    59172.89    62738.24    695.99 o 
   4   4   5      137.17      266.64     67.18 o 
   5   4   5    10478.92    10164.24    234.15 o 
   6   4   5     5317.74     5939.61    188.38 o 
   7   4   5     8247.47     8261.17    231.43 o 
   8   4   5     3329.23     3495.57    175.26 o 
   9   4   5      567.06      618.85     99.09 o 
  10   4   5      470.53      530.68    108.73 o 
  11   4   5        5.79      124.33    103.02 o 
  12   4   5       23.65       87.25     87.56 o 
  13   4   5       64.46       23.20     86.73 o 
  14   4   5     1245.57     1216.18    126.89 o 
  15   4   5      144.95      217.85    118.63 o 
  16   4   5      140.88      269.11    123.03 o 
  17   4   5      570.35      554.61    188.64 o 
  18   4   5       31.22       35.12    118.65 o 
  19   4   5       29.10      179.01    139.24 o 
  20   4   5       39.48      119.79    173.37 o 
  21   4   5      154.81      322.75    154.95 o 
 -22   5   5      420.64      327.27    148.76 o 
 -21   5   5      224.01      170.48    186.71 o 
 -20   5   5      214.32      112.38    114.79 o 
 -19   5   5       47.22      131.67     92.02 o 
 -18   5   5     1388.93     1589.57    131.57 o 
 -17   5   5     6370.71     6266.76    211.52 o 
 -16   5   5     8082.94     8062.91    212.09 o 
 -15   5   5     3456.63     3709.45    176.44 o 
 -14   5   5      127.31      222.32     77.72 o 
 -13   5   5     3189.88     3029.69    117.80 o 
 -12   5   5     1006.73     1220.81     84.45 o 
 -11   5   5      779.74      736.66     69.60 o 
 -10   5   5     3138.36     3195.00    101.30 o 
  -9   5   5      271.49      172.45     45.06 o 
  -8   5   5       29.19       23.64     45.62 o 
  -7   5   5     1390.82     1624.95     66.19 o 
  -6   5   5    72707.50    73651.46    525.43 o 
  -5   5   5    48904.55    46796.86    360.10 o 
  -4   5   5     8388.94     8761.24    124.26 o 
  -3   5   5     1112.36     1272.14     87.39 o 
  -2   5   5    10775.39    10969.54    212.19 o 
  -1   5   5    20618.30    21408.87    417.69 o 
   0   5   5     1915.52     1813.03     56.51 o 
   1   5   5      544.51      506.36     45.52 o 
   2   5   5    31882.37    34029.50    567.65 o 
   3   5   5    63819.84    64613.91    784.22 o 
   4   5   5    10522.86    10969.54    234.93 o 
   5   5   5      194.89      296.99     83.74 o 
   6   5   5    40436.30    40428.73    573.64 o 
   7   5   5    65666.05    64176.36    838.02 o 
   8   5   5      544.18      598.86    111.06 o 
   9   5   5    29603.87    29658.34    514.47 o 
  10   5   5      856.65      842.08     89.71 o 
  11   5   5     2643.42     2787.04    133.48 o 
  12   5   5     5488.93     5550.51    191.00 o 
  13   5   5       77.98      125.39     96.68 o 
  14   5   5     2031.77     2067.40    164.61 o 
  15   5   5    11010.52    10428.37    392.23 o 
  16   5   5     2308.12     2876.88    396.89 o 
  17   5   5      205.32      437.54    237.66 o 
  18   5   5      242.26      130.04    131.69 o 
  19   5   5     1751.51     1746.16    203.86 o 
  20   5   5       69.13      124.41    137.25 o 
  21   5   5     2004.68     1896.84    212.50 o 
 -22   6   5      372.40      350.69    236.12 o 
 -21   6   5      185.11      325.38    159.73 o 
 -20   6   5      726.18      579.06    257.41 o 
 -19   6   5        2.36       33.96    170.14 o 
 -18   6   5      269.39      300.66    115.60 o 
 -17   6   5      332.68      520.82    109.02 o 
 -16   6   5     2339.68     2477.83    153.57 o 
 -15   6   5     4373.30     4478.72    178.77 o 
 -14   6   5     3043.03     3025.70    131.00 o 
 -13   6   5        0.61       38.50     65.82 o 
 -12   6   5     1496.10     1702.40     93.47 o 
 -11   6   5     2055.16     1957.85     90.83 o 
 -10   6   5     3991.17     3749.29    109.10 o 
  -9   6   5     9566.70     9662.77    165.96 o 
  -8   6   5      368.05      350.41     46.82 o 
  -7   6   5       55.82       29.82     36.57 o 
  -6   6   5     5766.24     5078.31     98.59 o 
  -5   6   5      453.93      377.24     43.84 o 
  -4   6   5    45691.31    45614.46    374.83 o 
  -3   6   5     8970.78     8561.77    266.99 o 
  -2   6   5     5769.91     5741.14     91.37 o 
  -1   6   5     1021.91     1070.38     42.25 o 
   0   6   5     2298.46     2635.93     75.25 o 
   1   6   5     8267.38     8222.58    220.78 o 
   2   6   5     8021.89     8924.36    184.87 o 
   3   6   5       60.11      -27.56     62.53 o 
   4   6   5     3823.82     3581.43    138.77 o 
   5   6   5     7368.25     7369.35    195.62 o 
   6   6   5      105.21      204.70     77.56 o 
   7   6   5     4143.58     3992.87    172.33 o 
   8   6   5    10671.92    10715.40    219.31 o 
   9   6   5    14040.14    13645.57    285.19 o 
  10   6   5      858.82      690.79     96.69 o 
  11   6   5      363.28      469.43     96.29 o 
  12   6   5      108.28      151.95     88.78 o 
  13   6   5       78.21      172.01    119.42 o 
  14   6   5     1047.48      889.80    166.35 o 
  15   6   5      158.19      322.44    183.75 o 
  16   6   5      105.89      122.90    144.89 o 
  17   6   5       33.47      100.36    146.61 o 
  18   6   5      538.44      505.68    150.47 o 
  19   6   5      121.88      279.60    143.39 o 
  20   6   5      416.96      616.12    187.67 o 
 -21   7   5      543.81      465.65    171.84 o 
 -20   7   5      141.78      237.96    124.47 o 
 -19   7   5       14.75      -27.91    160.13 o 
 -18   7   5        2.16       10.64     94.44 o 
 -17   7   5      129.83       93.80     94.84 o 
 -16   7   5      529.06      603.33     97.57 o 
 -15   7   5     2432.27     2338.60    160.87 o 
 -14   7   5      567.89      563.21     86.51 o 
 -13   7   5       17.01       23.41     59.57 o 
 -12   7   5     5566.81     5564.24    139.25 o 
 -11   7   5    27940.12    26650.79    290.48 o 
 -10   7   5     3110.98     3097.16    101.46 o 
  -9   7   5      594.48      616.54     58.83 o 
  -8   7   5     2483.47     2383.08     81.29 o 
  -7   7   5     5373.95     5141.92    106.14 o 
  -6   7   5     8769.99     8850.12    124.22 o 
  -5   7   5      719.04      606.93     50.00 o 
  -4   7   5     5444.56     5357.60    141.81 o 
  -3   7   5    14749.30    14911.28    162.53 o 
  -2   7   5    14539.72    15316.96    167.26 o 
  -1   7   5        9.92       -7.78     25.83 o 
   0   7   5    68638.13    70050.87    676.10 o 
   1   7   5    65725.37    66538.87    743.10 o 
   2   7   5     3782.55     4027.80    123.57 o 
   3   7   5    63740.09    65438.82    791.14 o 
   4   7   5     4960.48     5097.66    109.94 o 
   5   7   5     1710.91     1888.70     86.08 o 
   6   7   5     6756.49     6745.66    150.47 o 
   7   7   5     6854.20     6863.30    223.47 o 
   8   7   5     1766.21     1999.52    107.73 o 
   9   7   5    19656.91    19772.66    314.86 o 
  10   7   5     4582.60     4526.26    210.91 o 
  11   7   5     4531.75     4634.02    211.69 o 
  12   7   5     2695.45     2819.56    182.73 o 
  13   7   5     8889.77     8940.96    305.79 o 
  14   7   5      262.39      459.17    141.50 o 
  15   7   5    11548.43    10580.88    391.17 o 
  16   7   5     5216.69     5880.51    389.62 o 
  17   7   5     1931.62     1767.05    216.62 o 
  18   7   5     1597.25     1826.65    193.28 o 
  19   7   5       81.19      193.54    198.58 o 
  20   7   5      234.83      271.21    204.17 o 
 -21   8   5        2.00      289.14    133.85 o 
 -20   8   5      463.40      535.97    145.54 o 
 -19   8   5      106.66      -18.57    142.22 o 
 -18   8   5     3300.54     3195.42    241.42 o 
 -17   8   5      635.67      426.83    125.02 o 
 -16   8   5     2157.80     2291.15    144.67 o 
 -15   8   5       57.49       96.25     87.80 o 
 -14   8   5     3328.75     3468.50    141.26 o 
 -13   8   5    11878.18    11441.87    198.48 o 
 -12   8   5     1894.07     1933.69     98.87 o 
 -11   8   5      134.49       95.14     57.27 o 
 -10   8   5      118.60      130.06     54.64 o 
  -9   8   5      353.29      321.90     55.80 o 
  -8   8   5     2013.29     2219.58     86.82 o 
  -7   8   5      833.69      892.37     58.82 o 
  -6   8   5    19533.81    18971.40    204.58 o 
  -5   8   5    17495.10    17314.75    200.58 o 
  -4   8   5     6081.30     5782.34    158.39 o 
  -3   8   5    32546.00    33494.30    286.10 o 
  -2   8   5    17506.45    18160.46    189.67 o 
  -1   8   5    83071.55    83802.88    668.28 o 
   0   8   5    17118.06    19202.81    359.82 o 
   1   8   5    11021.66    11098.38    200.67 o 
   2   8   5     8388.22     8264.51    171.89 o 
   3   8   5     2680.19     2719.37    196.02 o 
   4   8   5      485.37      552.85     99.09 o 
   5   8   5     1373.48     1518.81     92.06 o 
   6   8   5     4047.86     3877.45    235.60 o 
   7   8   5     1718.59     1624.25    112.65 o 
   8   8   5       93.57      105.53     84.93 o 
   9   8   5    11180.25    11068.61    278.61 o 
  10   8   5      131.00      213.24    160.20 o 
  11   8   5     3030.09     2832.18    179.74 o 
  12   8   5     1053.53     1193.10    144.73 o 
  13   8   5       73.58       73.26    159.80 o 
  14   8   5     1713.59     2228.45    191.28 o 
  15   8   5      301.84      374.36    198.18 o 
  16   8   5      434.56      573.09    324.92 o 
  17   8   5     1314.66     1434.47    390.73 o 
  18   8   5      238.09      296.75    205.59 o 
  19   8   5       60.92      315.40    218.62 o 
  20   8   5      124.12       94.03    294.35 o 
 -21   9   5      386.42      452.38    169.05 o 
 -20   9   5      732.01      883.83    160.82 o 
 -19   9   5      509.69      428.40    224.41 o 
 -18   9   5       18.53      168.88    120.29 o 
 -17   9   5     1132.73     1399.59    148.51 o 
 -16   9   5     1597.35     1633.64    148.46 o 
 -15   9   5      187.51       61.91     93.79 o 
 -14   9   5     2190.71     2320.19    149.36 o 
 -13   9   5     2706.85     2931.65    140.70 o 
 -12   9   5     2819.26     3073.51    113.25 o 
 -11   9   5     7083.08     6932.80    151.18 o 
 -10   9   5     2182.79     2363.72     95.06 o 
  -9   9   5     7202.90     7216.62    140.32 o 
  -8   9   5     7084.97     7214.53    135.89 o 
  -7   9   5      331.77      461.23     52.21 o 
  -6   9   5      999.29     1090.56     65.35 o 
  -5   9   5    15278.06    15304.09    344.34 o 
  -4   9   5     2621.47     2818.48     80.49 o 
  -3   9   5    21502.32    21364.76    221.63 o 
  -2   9   5    35905.72    36401.46    314.67 o 
  -1   9   5    15396.48    15385.19    228.79 o 
   0   9   5     9613.88     9692.44    167.58 o 
   1   9   5     2652.97     2706.79     95.82 o 
   2   9   5      661.80      646.32     99.73 o 
   3   9   5      260.61      423.26    152.04 o 
   4   9   5     2592.14     2721.80     81.13 o 
   5   9   5      179.65       77.38     93.58 o 
   6   9   5      755.45      779.79     86.83 o 
   7   9   5      267.68      312.97     92.74 o 
   8   9   5      343.30      482.59    117.96 o 
   9   9   5    19875.45    20166.78    388.35 o 
  10   9   5    11220.97    11083.96    298.76 o 
  11   9   5     2470.75     2668.35    284.00 o 
  12   9   5      343.23      236.69    293.48 o 
  13   9   5      402.86      584.84    215.10 o 
  14   9   5       53.21      224.80    203.91 o 
  15   9   5       39.65      114.30    224.08 o 
  16   9   5      159.00      326.23    287.91 o 
  17   9   5     1100.18     1050.98    343.88 o 
  18   9   5      332.83      128.64    188.19 o 
  19   9   5      103.70      121.35    458.39 o 
 -20  10   5     2947.53     3346.23    375.41 o 
 -19  10   5     1438.87     1458.23    173.24 o 
 -18  10   5      160.16      153.26    126.93 o 
 -17  10   5       93.50      101.88    129.25 o 
 -16  10   5     2675.21     2407.10    169.18 o 
 -15  10   5     1030.01     1113.35    131.35 o 
 -14  10   5     1811.33     2029.98    144.44 o 
 -13  10   5     1281.53     1246.10    109.69 o 
 -12  10   5    15173.73    15289.54    274.72 o 
 -11  10   5     3444.07     3627.52    125.73 o 
 -10  10   5     3413.67     3408.34    112.43 o 
  -9  10   5     1530.85     1526.60     81.37 o 
  -8  10   5    13258.96    13315.10    185.81 o 
  -7  10   5    31272.88    30400.81    292.62 o 
  -6  10   5      383.84      378.03     54.72 o 
  -5  10   5     6759.30     6694.45    133.55 o 
  -4  10   5     5084.20     5149.81    105.58 o 
  -3  10   5      227.55      246.45     40.23 o 
  -2  10   5     2160.97     2353.17     73.16 o 
  -1  10   5       21.60      -43.97     43.97 o 
   0  10   5     7430.41     7500.14    174.84 o 
   1  10   5    34956.09    34441.12    436.62 o 
   2  10   5     5407.05     5072.36    206.68 o 
   3  10   5     8701.58     8171.86    318.27 o 
   4  10   5     4464.02     4104.38    239.91 o 
   5  10   5    12708.69    12480.85    405.95 o 
   6  10   5     3398.06     3313.47    248.46 o 
   7  10   5     8137.62     7713.58    384.51 o 
   8  10   5     1185.78     1128.82    205.06 o 
   9  10   5      200.10      122.86    179.89 o 
  10  10   5       20.76      -59.32    161.23 o 
  11  10   5     1054.09     1210.69    256.52 o 
  12  10   5     2299.60     2441.13    301.38 o 
  13  10   5      470.40      293.86    220.82 o 
  14  10   5      110.48       60.55    291.04 o 
  15  10   5       49.79     -240.62    383.43 o 
  16  10   5       45.87      -92.81    259.10 o 
  17  10   5      306.65      370.57    332.08 o 
  18  10   5      193.60      324.65    238.19 o 
  19  10   5       16.12       24.71    357.07 o 
 -20  11   5      195.97      218.30    186.31 o 
 -19  11   5        0.39     -167.34    167.34 o 
 -18  11   5       20.10       99.01    150.36 o 
 -17  11   5      437.17      506.99    123.92 o 
 -16  11   5      645.53      659.98    126.18 o 
 -15  11   5       92.97      127.55     95.10 o 
 -14  11   5      291.19      264.51     98.88 o 
 -13  11   5       63.32       39.65     82.68 o 
 -12  11   5     1319.09     1253.17    190.47 o 
 -11  11   5     3567.12     3482.41    139.56 o 
 -10  11   5    14031.49    13583.11    216.51 o 
  -9  11   5      223.00      286.06     66.76 o 
  -8  11   5     3819.03     3907.51    112.01 o 
  -7  11   5     3829.90     3856.52    115.89 o 
  -6  11   5     4131.21     4068.91    113.18 o 
  -5  11   5        9.61      -39.97     39.97 o 
  -4  11   5     2672.38     2595.24     83.14 o 
  -3  11   5     1123.86     1166.12     58.92 o 
  -2  11   5     1438.76     1533.29     94.30 o 
  -1  11   5     3502.29     3425.88    134.43 o 
   0  11   5     1912.15     2058.53    106.28 o 
   1  11   5     2056.35     2200.12    157.89 o 
   2  11   5      624.07      806.51    121.20 o 
   3  11   5     6986.45     6139.26    363.17 o 
   4  11   5    15823.86    14423.32    445.01 o 
   5  11   5    13236.61    11888.84    412.67 o 
   6  11   5       31.18       66.53    150.29 o 
   7  11   5     4464.83     4468.07    297.54 o 
   8  11   5      198.79      215.07    172.77 o 
   9  11   5     1997.43     1996.04    245.10 o 
  10  11   5     1707.89     2199.81    272.98 o 
  11  11   5     9187.15     9036.75    440.38 o 
  12  11   5       59.60       43.06    189.64 o 
  13  11   5     1974.95     1509.07    289.23 o 
  14  11   5      517.70      413.53    248.99 o 
  15  11   5       38.45     -180.18    524.42 o 
  16  11   5       39.37      -33.82    429.14 o 
  17  11   5     1907.35     1963.77    437.93 o 
  18  11   5       54.50      151.81    209.85 o 
  19  11   5     1894.57     2086.65    537.84 o 
 -19  12   5      830.76      384.65    188.52 o 
 -18  12   5       39.65      295.16    175.58 o 
 -17  12   5      274.95      260.75    159.98 o 
 -16  12   5     1156.04     1121.12    225.76 o 
 -15  12   5      445.66      345.27    144.53 o 
 -14  12   5      365.41      286.05    134.18 o 
 -13  12   5       89.51       81.53     92.04 o 
 -12  12   5       71.72       21.58     82.37 o 
 -11  12   5     2260.49     2612.63    196.12 o 
 -10  12   5      121.07      159.57    129.54 o 
  -9  12   5     1220.63     1352.25     87.10 o 
  -8  12   5     6710.25     6695.13    153.03 o 
  -7  12   5      907.27      839.67     93.11 o 
  -6  12   5      478.67      508.88     63.33 o 
  -5  12   5       26.91      -42.12     42.12 o 
  -4  12   5      209.01      198.77     66.64 o 
  -3  12   5     1340.48     1449.44    103.43 o 
  -2  12   5      428.73      485.02    166.84 o 
  -1  12   5      165.25      182.60     69.36 o 
   0  12   5     5450.21     5186.47    235.66 o 
   1  12   5     5123.76     4884.15    221.05 o 
   2  12   5     1818.50     1696.60    168.15 o 
   3  12   5      134.93      167.19    110.99 o 
   4  12   5     2323.31     2353.27    256.69 o 
   5  12   5       87.71      118.15    152.11 o 
   6  12   5     2850.04     2908.41    260.50 o 
   7  12   5      164.69      310.55    172.16 o 
   8  12   5      585.61      725.94    283.30 o 
   9  12   5       73.58      126.59    166.26 o 
  10  12   5       43.10       61.14    171.72 o 
  11  12   5       56.44       89.27    186.08 o 
  12  12   5     1496.47     1691.89    284.72 o 
  13  12   5     1201.45     1301.47    270.12 o 
  14  12   5        3.77     -418.61    477.05 o 
  15  12   5       69.25      482.38    244.86 o 
  16  12   5      372.60      287.02    246.63 o 
  17  12   5       40.24      124.49    273.57 o 
  18  12   5      287.36      282.43    219.14 o 
 -19  13   5       22.83      477.27    187.38 o 
 -18  13   5      709.44      514.21    187.89 o 
 -17  13   5      724.56     1026.24    299.11 o 
 -16  13   5     1066.03      988.92    180.24 o 
 -15  13   5     1158.25     1158.21    174.30 o 
 -14  13   5      845.25      691.97    155.15 o 
 -13  13   5        3.97      167.21    122.17 o 
 -12  13   5       20.39      164.84    109.77 o 
 -11  13   5       15.16      131.42    103.90 o 
 -10  13   5      134.71      192.96     98.08 o 
  -9  13   5       52.92      150.38     72.25 o 
  -8  13   5     5028.87     5098.14    137.06 o 
  -7  13   5     6293.38     6385.57    189.46 o 
  -6  13   5     5215.69     4934.65    168.65 o 
  -5  13   5     3223.00     2978.64    125.99 o 
  -4  13   5     5628.59     5610.15    142.76 o 
  -3  13   5     5540.19     5702.19    194.36 o 
  -2  13   5      946.79      947.55    103.62 o 
  -1  13   5     6214.31     6348.89    269.68 o 
   0  13   5      359.55      124.55    114.32 o 
   1  13   5     8396.24     8072.04    287.04 o 
   2  13   5       13.45       60.82    103.66 o 
   3  13   5      162.91        0.01    104.17 o 
   4  13   5    12509.52    12050.01    360.22 o 
   5  13   5    31486.63    28566.01    696.79 o 
   6  13   5     1811.46     1833.94    231.40 o 
   7  13   5     3593.51     3693.07    284.44 o 
   8  13   5       91.04      266.62    172.46 o 
   9  13   5     5164.31     4893.64    541.50 o 
  10  13   5       12.33       94.12    172.97 o 
  11  13   5     5202.65     5215.10    372.30 o 
  12  13   5       18.87     -114.63    203.67 o 
  13  13   5     8247.22     8349.96    484.84 o 
  14  13   5     2083.01     2441.24    352.10 o 
  15  13   5        6.98     -275.45    504.79 o 
  16  13   5      706.33      523.70    279.02 o 
  17  13   5     3404.40     3139.75    396.93 o 
 -18  14   5      526.54      482.59    179.34 o 
 -17  14   5        1.62      -48.88    147.05 o 
 -16  14   5      618.74      631.82    167.42 o 
 -15  14   5      944.26     1135.80    176.51 o 
 -14  14   5        7.57      171.37    132.37 o 
 -13  14   5       22.63       83.04    133.22 o 
 -12  14   5     3853.15     4414.85    223.24 o 
 -11  14   5     1239.33     1553.45    200.74 o 
 -10  14   5     1365.78     1292.40    185.20 o 
  -9  14   5     1224.74     1128.41    169.50 o 
  -8  14   5      146.03       63.94    123.13 o 
  -7  14   5     1032.04     1113.92    131.57 o 
  -6  14   5      284.58      137.31     87.63 o 
  -5  14   5      448.27      522.58     97.58 o 
  -4  14   5     9670.80     9469.72    263.55 o 
  -3  14   5     5913.11     5766.25    326.57 o 
  -2  14   5      256.01      284.12    126.36 o 
  -1  14   5      891.51      858.38    153.98 o 
   0  14   5        3.59     -101.76    101.76 o 
   1  14   5     6685.17     5804.95    261.94 o 
   2  14   5     1404.68     1587.46    177.00 o 
   3  14   5     3376.54     3450.37    222.03 o 
   4  14   5     1310.21     1327.61    165.31 o 
   5  14   5     3379.00     3466.89    229.81 o 
   6  14   5     3940.75     3949.85    296.74 o 
   7  14   5       14.22       -9.73    198.06 o 
   8  14   5       18.60      -24.60    150.41 o 
   9  14   5     1024.65     1397.80    239.10 o 
  10  14   5      600.85      250.46    266.80 o 
  11  14   5       98.37     -237.28    470.87 o 
  12  14   5      387.84      400.92    249.31 o 
  13  14   5      636.63      693.78    554.20 o 
  14  14   5        0.13      182.16    256.44 o 
  15  14   5        7.33     -484.69    484.69 o 
  16  14   5        1.26      -26.68    250.23 o 
  17  14   5      262.76      612.89    295.07 o 
 -17  15   5      341.06      268.14    225.85 o 
 -16  15   5      495.55      720.80    335.07 o 
 -15  15   5     1143.56     1512.32    254.13 o 
 -14  15   5       31.38       56.26    171.81 o 
 -13  15   5      568.99      435.82    251.35 o 
 -12  15   5      357.77      173.64    163.56 o 
 -11  15   5       32.77      151.00    192.93 o 
 -10  15   5        2.20      129.71    138.84 o 
  -9  15   5     1015.15     1043.12    170.14 o 
  -8  15   5       12.35      -12.00     95.77 o 
  -7  15   5     4383.78     4344.31    238.49 o 
  -6  15   5     2127.31     2361.16    234.32 o 
  -5  15   5     1817.70     1939.39    250.13 o 
  -4  15   5     1981.66     1946.44    194.28 o 
  -3  15   5      329.10      242.93    161.95 o 
  -2  15   5      419.65      391.74    208.07 o 
  -1  15   5    12458.87    11578.78    463.91 o 
   0  15   5      311.53      124.87    123.96 o 
   1  15   5      701.91      564.87    161.35 o 
   2  15   5      734.81      725.75    146.48 o 
   3  15   5        8.22       31.93    112.25 o 
   4  15   5      750.59     1018.28    168.75 o 
   5  15   5     4887.83     4683.27    261.64 o 
   6  15   5     5387.53     4788.97    261.95 o 
   7  15   5       59.56      439.73    190.62 o 
   8  15   5       13.40     -211.75    222.93 o 
   9  15   5      324.71      282.71    200.63 o 
  10  15   5     1772.22     1665.66    275.14 o 
  11  15   5     1444.24     1221.28    264.17 o 
  12  15   5        5.06      -24.85    223.87 o 
  13  15   5     2017.42     2043.44    344.86 o 
  14  15   5      672.85      658.72    276.26 o 
  15  15   5       25.96     -176.22    272.92 o 
  16  15   5      374.50     -234.84    674.98 o 
 -16  16   5     3369.02     3926.48    362.09 o 
 -15  16   5     1662.05     2112.95    278.31 o 
 -14  16   5       18.04      -30.99    167.00 o 
 -13  16   5       19.65       89.77    179.07 o 
 -12  16   5     3475.67     3222.28    350.64 o 
 -11  16   5     3673.25     3429.36    269.06 o 
 -10  16   5      481.21      369.08    153.39 o 
  -9  16   5     1525.90     1426.94    200.96 o 
  -8  16   5     2889.31     3186.13    232.42 o 
  -7  16   5     2000.02     1799.50    258.63 o 
  -6  16   5     2751.16     2783.87    292.67 o 
  -5  16   5      546.55      798.37    203.97 o 
  -4  16   5     5813.29     5498.89    395.81 o 
  -3  16   5    15503.56    15027.34    674.02 o 
  -2  16   5      179.56       -9.68    144.07 o 
  -1  16   5     4349.15     4371.11    355.80 o 
   0  16   5       11.59      -31.89    137.12 o 
   1  16   5     1776.33     2127.82    255.11 o 
   2  16   5       33.35      150.64    125.27 o 
   3  16   5      521.31      568.64    222.73 o 
   4  16   5      516.39      488.11    153.13 o 
   5  16   5     1967.83     1845.01    207.40 o 
   6  16   5      186.04      156.09    135.08 o 
   7  16   5        5.22      190.15    139.24 o 
   8  16   5     3861.18     3199.91    313.60 o 
   9  16   5     1693.56     2186.06    580.53 o 
  10  16   5       87.31     -285.90    285.90 o 
  11  16   5     1281.23     1349.33    269.64 o 
  12  16   5      301.52      288.38    249.47 o 
  13  16   5       58.42       74.79    235.82 o 
  14  16   5       75.90      415.93    274.50 o 
  15  16   5       15.93     -307.78    453.87 o 
 -16  17   5        4.30      505.84    495.68 o 
 -15  17   5      333.15      205.70    253.75 o 
 -14  17   5      168.14      369.70    205.78 o 
 -13  17   5      737.99      637.39    256.84 o 
 -12  17   5     2629.93     2584.93    329.02 o 
 -11  17   5     2389.36     2334.87    248.04 o 
 -10  17   5      691.64      438.27    203.51 o 
  -9  17   5      190.02      201.13    192.60 o 
  -8  17   5        4.58       23.71    158.01 o 
  -7  17   5      454.73      323.32    188.56 o 
  -6  17   5      491.61      301.44    216.11 o 
  -5  17   5      122.71       20.57    163.02 o 
  -4  17   5     2289.10     2445.57    291.47 o 
  -3  17   5      386.85      614.08    194.99 o 
  -2  17   5      177.14      -68.39    221.12 o 
  -1  17   5     1251.25     1644.88    389.95 o 
   0  17   5     8133.34     7724.21    418.84 o 
   1  17   5    12425.43    11269.64    614.09 o 
   2  17   5       66.89      242.18    179.95 o 
   3  17   5     1100.34     1580.21    296.46 o 
   4  17   5      490.39      601.44    167.44 o 
   5  17   5      121.59      -86.98    126.21 o 
   6  17   5       42.34       23.56    139.89 o 
   7  17   5      315.94      496.68    164.42 o 
   8  17   5     2561.04     2435.08    338.32 o 
   9  17   5     3347.33     3574.11    337.40 o 
  10  17   5      280.35      200.86    521.94 o 
  11  17   5       26.10     -203.59    211.80 o 
  12  17   5      695.18     1079.79    286.08 o 
  13  17   5     1298.66     1300.57    312.32 o 
  14  17   5        6.30      185.60    266.04 o 
 -14  18   5       23.76      389.04    258.78 o 
 -13  18   5      248.46      745.05    445.84 o 
 -12  18   5     1423.61     1624.88    303.18 o 
 -11  18   5      139.08       23.43    199.10 o 
 -10  18   5     1992.07     1672.00    298.38 o 
  -9  18   5     2772.36     3308.55    353.63 o 
  -8  18   5       30.89     -168.56    168.56 o 
  -7  18   5      148.23      284.41    189.04 o 
  -6  18   5      104.41      256.77    284.40 o 
  -5  18   5      131.01       17.35    159.87 o 
  -4  18   5        2.24      235.73    177.32 o 
  -3  18   5      429.81      560.19    201.09 o 
  -2  18   5      871.32      924.41    228.57 o 
  -1  18   5      268.54      307.69    193.73 o 
   0  18   5     2317.74     1947.87    277.72 o 
   1  18   5       15.79       35.26    174.78 o 
   2  18   5     4804.01     4691.53    375.77 o 
   3  18   5     4054.17     3634.73    351.06 o 
   4  18   5       56.75       85.14    181.74 o 
   5  18   5     1686.99     1157.81    251.94 o 
   6  18   5       35.31      227.90    147.81 o 
   7  18   5       68.94      125.51    157.68 o 
   8  18   5      249.91      417.96    175.29 o 
   9  18   5      179.21      396.54    256.54 o 
  10  18   5       80.22      146.29    174.65 o 
  11  18   5       17.34       34.44    343.19 o 
  12  18   5      296.53      510.99    412.29 o 
  13  18   5      264.91      260.90    256.22 o 
 -13  19   5      364.10      198.11    226.96 o 
 -12  19   5      259.43      524.19    236.67 o 
 -11  19   5      209.98      664.01    260.17 o 
 -10  19   5      102.19      -77.90    193.73 o 
  -9  19   5      442.45       82.43    241.07 o 
  -8  19   5     1461.86     1107.42    262.95 o 
  -7  19   5      667.42      956.95    388.54 o 
  -6  19   5     1705.45     1804.25    296.00 o 
  -5  19   5     1196.06     1055.78    251.50 o 
  -4  19   5        4.03      -56.46    175.36 o 
  -3  19   5     2682.17     3458.85    540.48 o 
  -2  19   5     1778.78     2128.25    309.93 o 
  -1  19   5        9.55      259.95    198.09 o 
   0  19   5     2499.31     2346.58    575.75 o 
   1  19   5     1473.89     1530.33    284.33 o 
   2  19   5      925.32      692.86    222.02 o 
   3  19   5     1007.94      630.59    225.05 o 
   4  19   5      297.56       86.68    184.09 o 
   5  19   5     1603.53     1098.90    263.43 o 
   6  19   5      437.39      529.07    219.45 o 
   7  19   5     4166.79     4055.17    392.75 o 
   8  19   5      458.17      606.17    380.96 o 
   9  19   5     6367.35     6128.42    359.70 o 
  10  19   5     2199.12     2441.80    330.65 o 
  11  19   5       66.18     -189.75    362.79 o 
  12  19   5       57.17      472.43    205.51 o 
 -12  20   5      380.40      428.98    235.59 o 
 -11  20   5      704.82     1026.81    282.62 o 
 -10  20   5       52.17      -25.71    204.95 o 
  -9  20   5        9.54       90.31    220.10 o 
  -8  20   5     1845.18     1737.95    317.96 o 
  -7  20   5     2746.43     2654.98    499.56 o 
  -6  20   5      502.35      752.04    247.23 o 
  -5  20   5       38.36      238.43    191.22 o 
  -4  20   5      282.45       -5.23    261.17 o 
  -3  20   5       62.64     -108.11    178.80 o 
  -2  20   5       36.73      396.16    423.90 o 
  -1  20   5       10.91      238.04    205.08 o 
   0  20   5     1207.27     1660.09    290.23 o 
   1  20   5     1666.32     1502.57    445.36 o 
   2  20   5     1057.03     1068.49    267.26 o 
   3  20   5      109.76     -240.94    287.39 o 
   4  20   5        1.81      124.54    193.76 o 
   5  20   5     1754.99     1552.46    301.29 o 
   6  20   5      490.30      637.03    421.67 o 
   7  20   5      387.01      233.44    230.53 o 
   8  20   5     1674.14     1743.01    349.36 o 
   9  20   5      108.69        6.36    223.10 o 
  10  20   5      549.86      631.07    257.69 o 
  11  20   5      326.68       49.79    567.08 o 
 -10  21   5      230.46      505.86    248.60 o 
  -9  21   5      238.11      354.61    381.76 o 
  -8  21   5      964.63      949.45    287.46 o 
  -7  21   5       88.80      454.29    253.68 o 
  -6  21   5      216.88      307.19    223.52 o 
  -5  21   5     1086.51      606.38    437.34 o 
  -4  21   5       57.82     -133.92    622.10 o 
  -3  21   5       39.09      132.03    203.71 o 
  -2  21   5      206.35        4.31    199.95 o 
  -1  21   5      825.32      978.00    264.78 o 
   0  21   5       23.02      126.18    200.84 o 
   1  21   5     1355.22     1809.72    618.97 o 
   2  21   5        3.30      557.38    238.42 o 
   3  21   5     2610.15     2327.91    515.36 o 
   4  21   5     1970.68     1958.71    321.10 o 
   5  21   5      288.88      454.87    237.28 o 
   6  21   5       57.29      233.25    433.82 o 
   7  21   5      270.79       -2.69    264.97 o 
   8  21   5       13.09      161.18    223.33 o 
   9  21   5      190.25       29.22    208.83 o 
  -8  22   5     1619.93     1989.60    358.40 o 
  -7  22   5      655.96      646.20    432.81 o 
  -6  22   5     1128.63     1202.01    302.43 o 
  -5  22   5      748.29      730.25    264.08 o 
  -4  22   5       53.91      -29.31    285.31 o 
  -3  22   5      608.93     1118.43    275.42 o 
  -2  22   5      982.32     1104.06    278.57 o 
  -1  22   5     2153.14     2306.13    345.15 o 
   0  22   5       19.27     -178.70    187.13 o 
   1  22   5     1154.09     1547.61    315.90 o 
   2  22   5      597.35      693.76    253.77 o 
   3  22   5       27.14     -125.52    186.72 o 
   4  22   5      146.47      439.02    232.24 o 
   5  22   5      180.51       40.80    222.91 o 
   6  22   5      616.71      544.17    256.84 o 
   7  22   5      804.72     1018.60    290.25 o 
  -5  23   5     1312.57     1496.48    328.88 o 
  -4  23   5     1076.35     1359.22    605.60 o 
  -3  23   5        1.07      113.34    220.49 o 
  -2  23   5      306.67      544.37    245.38 o 
  -1  23   5      417.86      608.34    225.47 o 
   0  23   5      315.62      791.18    306.48 o 
   1  23   5      304.46      652.71    253.47 o 
   2  23   5        2.63       37.08    205.41 o 
   3  23   5      239.78      820.96    417.05 o 
 -22   0   6      566.23      834.43    262.81 o 
 -21   0   6      203.76      -38.28    188.48 o 
 -20   0   6      947.07     1064.28    188.97 o 
 -19   0   6     9968.05     9569.88    520.79 o 
 -18   0   6     7855.99     7233.23    308.45 o 
 -17   0   6      951.17      843.28    158.96 o 
 -16   0   6      280.71      109.26    114.47 o 
 -15   0   6     2036.38     1628.57    159.99 o 
 -14   0   6       33.80      -48.86     87.80 o 
 -13   0   6       27.88       73.20    100.82 o 
 -12   0   6       56.11       28.02     87.48 o 
 -11   0   6      921.82      860.65    101.52 o 
 -10   0   6      446.86      457.15     81.40 o 
  -9   0   6     3693.20     3782.55    139.95 o 
  -8   0   6    70070.90    68107.41    712.61 o 
  -7   0   6    27440.26    27322.59    376.85 o 
  -6   0   6     2712.31     2719.05    104.48 o 
  -5   0   6    11821.43    11197.13    188.91 o 
  -4   0   6    17905.22    17997.73    243.38 o 
  -3   0   6    42006.19    43500.04    453.84 o 
  -2   0   6    25236.56    26380.04    308.28 o 
  -1   0   6     9059.51     9492.91    162.66 o 
   0   0   6    67955.42    70231.76    913.09 o 
   1   0   6     5505.42     6076.62    321.20 o 
   2   0   6    18612.22    18298.96    528.51 o 
   3   0   6     7575.22     7919.39    337.47 o 
   4   0   6    42909.88    44484.30   1018.88 o 
   5   0   6     7051.64     8710.75    380.25 o 
   6   0   6    24502.72    24593.40    702.03 o 
   7   0   6      760.12      593.70    157.46 o 
   8   0   6     1153.41      814.36    193.20 o 
   9   0   6    36523.42    38121.06   1025.01 o 
  10   0   6     7356.83     7269.05    444.70 o 
  11   0   6     1708.91     1980.11    286.80 o 
  12   0   6    50460.81    49955.12   1324.05 o 
  13   0   6     7693.15     7267.94    488.76 o 
  14   0   6     4585.31     5372.98    450.25 o 
  15   0   6     1193.59     1164.44    289.05 o 
  16   0   6     5243.87     5203.00    322.68 o 
  17   0   6       26.39       -4.93    153.78 o 
  18   0   6     5339.72     5130.24    374.41 o 
  19   0   6     2742.19     3251.58    311.48 o 
  20   0   6      282.15      411.03    210.32 o 
  21   0   6      516.07      697.63    218.01 o 
 -22   1   6       12.72      282.17    139.86 o 
 -21   1   6       43.54       15.04    112.15 o 
 -20   1   6     1317.84     1441.15    143.40 o 
 -19   1   6     1340.84     1476.74    136.28 o 
 -18   1   6      295.31      359.13    102.81 o 
 -17   1   6     4287.32     4031.54    168.07 o 
 -16   1   6       37.40       21.23     81.59 o 
 -15   1   6     8591.16     8270.47    204.23 o 
 -14   1   6     5687.11     5418.92    170.16 o 
 -13   1   6       47.64      116.78     71.90 o 
 -12   1   6     4511.14     4228.69    133.46 o 
 -11   1   6     3309.63     3080.49    110.59 o 
 -10   1   6     6965.53     7077.00    135.78 o 
  -9   1   6     1458.59     1573.30     72.68 o 
  -8   1   6     7132.32     6938.17    121.74 o 
  -7   1   6    37118.16    36206.05    306.19 o 
  -6   1   6     3741.47     3777.24     91.14 o 
  -5   1   6      881.31      770.36     41.21 o 
  -4   1   6     4335.90     4185.77     73.20 o 
  -3   1   6    65034.18    66984.02    482.92 o 
  -2   1   6   105961.91   108592.91    729.80 o 
  -1   1   6      211.22      181.56     31.21 o 
   0   1   6    10990.14    11064.26    242.22 o 
   1   1   6       69.21      108.46     88.75 o 
   2   1   6     4544.13     4211.39    179.29 o 
   3   1   6    12480.20    13053.58    310.65 o 
   4   1   6     2206.21     2131.94    146.28 o 
   5   1   6    13706.94    14950.53    355.55 o 
   6   1   6     4566.01     4738.65    241.53 o 
   7   1   6      961.76      875.24    128.06 o 
   8   1   6        1.78      -96.02     96.02 o 
   9   1   6     1213.48     1231.12    159.97 o 
  10   1   6    15059.65    14729.15    429.53 o 
  11   1   6     5244.90     5100.30    281.32 o 
  12   1   6      507.29      310.09    156.44 o 
  13   1   6       66.61      129.64    139.20 o 
  14   1   6      226.20      361.21    157.71 o 
  15   1   6     2248.94     2246.30    247.96 o 
  16   1   6     2019.48     1990.05    194.16 o 
  17   1   6      473.91      490.73    130.91 o 
  18   1   6       59.49       97.10    113.03 o 
  19   1   6        0.19      142.81    130.25 o 
  20   1   6        6.73      333.77    145.55 o 
  21   1   6      387.24      503.32    172.82 o 
 -22   2   6       14.81       93.43    139.68 o 
 -21   2   6       80.13        1.32    102.13 o 
 -20   2   6      539.51      376.20    116.07 o 
 -19   2   6     1002.52      829.33    118.51 o 
 -18   2   6      261.68      158.45     95.07 o 
 -17   2   6      469.76      417.37     98.48 o 
 -16   2   6     1843.62     1923.59    124.70 o 
 -15   2   6      929.23     1009.57    101.42 o 
 -14   2   6     3702.07     3416.42    148.09 o 
 -13   2   6     9445.79     9168.25    192.35 o 
 -12   2   6     3498.05     3614.66    124.88 o 
 -11   2   6       97.06       79.92     55.42 o 
 -10   2   6     6772.42     6311.73    138.68 o 
  -9   2   6    13332.71    13060.33    185.91 o 
  -8   2   6    11417.84    10699.93    143.47 o 
  -7   2   6     9369.71     9483.21    135.55 o 
  -6   2   6     4160.37     4256.10     84.19 o 
  -5   2   6       56.31       55.74     31.05 o 
  -4   2   6       34.44       68.67     27.79 o 
  -3   2   6    11615.30    11793.56    122.73 o 
  -2   2   6    25631.39    26233.23    231.98 o 
  -1   2   6    15454.94    16406.49    190.58 o 
   0   2   6     6463.20     6792.47    128.58 o 
   1   2   6      104.12       94.63     46.67 o 
   2   2   6     2387.96     2343.91     97.64 o 
   3   2   6    34238.45    35739.82    612.89 o 
   4   2   6     8660.65     8370.79    261.16 o 
   5   2   6     9335.50     9381.10    424.34 o 
   6   2   6    29298.54    30778.07    845.41 o 
   7   2   6     1375.06     1551.58    211.89 o 
   8   2   6     1973.72     1840.69    242.12 o 
   9   2   6       37.92      -52.02     92.67 o 
  10   2   6     6724.03     6528.93    293.03 o 
  11   2   6      277.17      286.87    198.14 o 
  12   2   6     5650.75     5097.57    385.46 o 
  13   2   6     5218.47     4770.10    302.63 o 
  14   2   6      966.84     1121.26    190.19 o 
  15   2   6      360.50      345.75    134.44 o 
  16   2   6      448.86      582.18    146.16 o 
  17   2   6     1910.15     1734.97    163.20 o 
  18   2   6     4792.50     5261.18    243.21 o 
  19   2   6     1012.75     1104.19    164.39 o 
  20   2   6      572.59      692.24    181.17 o 
  21   2   6      446.53      576.57    172.92 o 
 -22   3   6      217.07      165.84    149.89 o 
 -21   3   6     1212.82     1360.01    182.09 o 
 -20   3   6       19.06      227.18    104.60 o 
 -19   3   6     2171.90     2585.47    160.26 o 
 -18   3   6     2769.72     2952.00    161.02 o 
 -17   3   6      865.97      785.41    109.18 o 
 -16   3   6      159.14       34.87     78.40 o 
 -15   3   6     9637.14     9084.29    200.78 o 
 -14   3   6     1474.87     1505.76    139.17 o 
 -13   3   6    11383.98    10973.14    202.37 o 
 -12   3   6      287.64      232.46     69.23 o 
 -11   3   6    48354.68    47669.97    446.20 o 
 -10   3   6    27254.90    26446.09    278.75 o 
  -9   3   6     4958.21     4549.68    108.64 o 
  -8   3   6    16278.51    15797.23    189.38 o 
  -7   3   6    49067.65    48576.80    381.81 o 
  -6   3   6    49927.05    49849.62    381.62 o 
  -5   3   6      500.82      741.75     42.61 o 
  -4   3   6    19608.35    20011.93    178.83 o 
  -3   3   6    51375.25    53098.57    382.78 o 
  -2   3   6    74270.40    78761.64    617.59 o 
  -1   3   6      219.45      126.67     23.62 o 
   0   3   6      661.83      765.53     62.75 o 
   1   3   6   101110.27   107007.80   1081.74 o 
   2   3   6    50814.00    54124.30    558.38 o 
   3   3   6      308.71      327.10     48.35 o 
   4   3   6    17514.90    16316.89    298.84 o 
   5   3   6      501.92      466.03    127.48 o 
   6   3   6    70571.69    71397.26    905.29 o 
   7   3   6     8709.83     9086.17    284.05 o 
   8   3   6     2817.39     2689.70    187.11 o 
   9   3   6       49.67      -34.25    104.88 o 
  10   3   6     4297.47     4100.92    336.87 o 
  11   3   6     2431.78     2430.76    211.05 o 
  12   3   6      194.86      110.68    202.06 o 
  14   3   6     3009.54     2977.39    235.23 o 
  15   3   6       13.92      327.84    173.80 o 
  16   3   6      143.51      302.98    206.38 o 
  17   3   6      171.29      327.12    137.91 o 
  18   3   6     1058.73      997.04    168.48 o 
  19   3   6     1822.11     1507.27    296.92 o 
  20   3   6       91.24      357.69    159.42 o 
  21   3   6      163.97      145.17    150.49 o 
 -22   4   6     1119.43     1761.86    279.53 o 
 -21   4   6      154.30      149.98    196.60 o 
 -20   4   6       60.47        7.09    102.91 o 
 -19   4   6      509.23      442.23    111.49 o 
 -18   4   6      488.12      515.90    102.51 o 
 -17   4   6      646.39      492.28    100.21 o 
 -16   4   6     1035.81     1084.74    147.52 o 
 -15   4   6     4342.26     4492.47    149.54 o 
 -14   4   6     5645.47     5819.65    161.37 o 
 -13   4   6    11210.81    11014.87    202.84 o 
 -12   4   6     2494.80     2521.01    109.64 o 
 -11   4   6     4643.62     4380.84    126.19 o 
 -10   4   6     2270.62     2484.34     94.72 o 
  -9   4   6     2169.39     2245.57     85.13 o 
  -8   4   6       86.08      103.26     39.53 o 
  -7   4   6    14048.53    12975.95    175.71 o 
  -6   4   6      416.30      381.46     46.33 o 
  -5   4   6    11026.45    11107.43    138.69 o 
  -4   4   6    17135.50    16732.26    162.19 o 
  -3   4   6     8859.39     8317.01    114.06 o 
  -2   4   6    12246.69    12424.62    150.34 o 
  -1   4   6     3304.90     3348.21     68.23 o 
   0   4   6     2954.66     3010.31     61.62 o 
   1   4   6     4208.26     3834.12     99.98 o 
   2   4   6    34961.54    36681.56    478.41 o 
   3   4   6     1496.24     2006.93     78.79 o 
   4   4   6     1336.29     1302.05     71.09 o 
   5   4   6      408.83      499.00     60.43 o 
   6   4   6     2318.76     2453.95    142.44 o 
   7   4   6    10035.87     9520.72    256.13 o 
   8   4   6    49013.18    48986.83   1204.01 o 
   9   4   6     1591.22     1742.49    157.49 o 
  10   4   6      187.57      236.76    129.54 o 
  11   4   6     1492.65     1655.58    190.10 o 
  12   4   6     1216.23     1310.64    366.53 o 
  13   4   6      256.50       24.49    103.52 o 
  14   4   6     5240.37     5221.03    239.98 o 
  15   4   6       15.14      -51.76    110.29 o 
  16   4   6     1736.54     1638.21    178.86 o 
  17   4   6      168.01      161.14    153.50 o 
  18   4   6      183.94      324.83    152.08 o 
  19   4   6      145.20       46.30    167.30 o 
  20   4   6      737.05      678.79    255.10 o 
  21   4   6      213.81      249.01    293.21 o 
 -22   5   6        1.35     -156.80    207.51 o 
 -21   5   6      791.98      935.35    149.51 o 
 -20   5   6        7.05      253.14    112.74 o 
 -19   5   6      821.88      938.69    123.43 o 
 -18   5   6      182.27       -3.04     93.35 o 
 -17   5   6     3905.79     3968.19    171.43 o 
 -16   5   6      524.35      505.66     97.23 o 
 -15   5   6     1504.23     1456.19    113.78 o 
 -14   5   6     1057.83     1084.39     91.06 o 
 -13   5   6     6061.44     5779.47    149.95 o 
 -12   5   6     6852.43     6942.14    155.80 o 
 -11   5   6     5283.19     5115.65    125.36 o 
 -10   5   6      363.83      282.32     56.70 o 
  -9   5   6     4002.00     3825.28    106.31 o 
  -8   5   6    18494.92    18310.71    209.95 o 
  -7   5   6     6095.27     5972.91    113.06 o 
  -6   5   6     3298.70     3205.49     84.50 o 
  -5   5   6    32173.04    30981.29    269.09 o 
  -4   5   6     5316.51     4971.11    104.74 o 
  -3   5   6     1979.54     1837.79     70.01 o 
  -2   5   6     4827.29     4291.68    127.00 o 
  -1   5   6     4122.42     4150.79    121.67 o 
   0   5   6     2394.63     2094.79     61.38 o 
   1   5   6      578.20      773.93     50.80 o 
   2   5   6     4713.00     5046.41     98.48 o 
   3   5   6    17711.60    19017.67    219.98 o 
   4   5   6     3848.08     3575.03    168.92 o 
   5   5   6        6.80      -41.69     70.55 o 
   6   5   6      450.65      491.20     92.76 o 
   7   5   6    11276.87    11327.01    278.73 o 
   8   5   6    13834.81    13596.32    323.68 o 
   9   5   6      162.63       88.69    113.18 o 
  10   5   6     3129.96     3172.22    197.39 o 
  11   5   6     1051.54     1246.95    270.54 o 
  12   5   6     1238.18     1343.43    136.08 o 
  13   5   6     1237.71     1183.22    136.67 o 
  14   5   6       23.69       17.02    100.58 o 
  15   5   6       65.24      161.41    141.86 o 
  16   5   6     1467.79     1529.56    212.02 o 
  17   5   6      106.15      364.84    216.43 o 
  18   5   6       91.20      126.56    140.03 o 
  19   5   6      359.06      456.06    156.01 o 
  20   5   6        5.45      232.82    147.48 o 
 -22   6   6      219.32      333.63    165.16 o 
 -21   6   6      337.82      171.32    158.62 o 
 -20   6   6        6.12      108.06    155.49 o 
 -19   6   6        0.67      380.08    227.06 o 
 -18   6   6      201.19      261.49     91.95 o 
 -17   6   6      803.09      762.52    106.51 o 
 -16   6   6      142.15       51.55    121.69 o 
 -15   6   6      673.68      740.10     91.12 o 
 -14   6   6     4994.87     4928.43    142.90 o 
 -13   6   6     2325.71     2467.82    108.10 o 
 -12   6   6     5637.52     5682.12    144.25 o 
 -11   6   6        2.11      -25.38     53.63 o 
 -10   6   6       30.88       10.06     48.86 o 
  -9   6   6      944.57      991.48     67.07 o 
  -8   6   6      574.94      489.08     53.73 o 
  -7   6   6     2575.60     2459.42     79.85 o 
  -6   6   6     2884.93     3035.56     84.31 o 
  -5   6   6     7357.04     7746.47    127.83 o 
  -4   6   6    12214.32    11982.37    218.03 o 
  -3   6   6     2280.32     2445.61     74.55 o 
  -2   6   6     1591.28     1395.74     53.73 o 
  -1   6   6    12947.24    13315.57    172.62 o 
   0   6   6     9299.52     9119.46    124.24 o 
   1   6   6     3952.69     3406.84    103.33 o 
   2   6   6    53213.29    52197.92    661.71 o 
   3   6   6    17630.14    17695.06    308.12 o 
   4   6   6     7424.98     7728.45    203.50 o 
   5   6   6     2106.49     2356.62    137.82 o 
   6   6   6     5138.01     5028.23    182.87 o 
   7   6   6    12046.10    11477.51    282.69 o 
   8   6   6    38199.64    37791.99    591.79 o 
   9   6   6      804.21      676.25    129.78 o 
  10   6   6     9674.07     9263.95    231.25 o 
  11   6   6       35.29       47.32     85.53 o 
  12   6   6     2926.57     2828.87    208.43 o 
  13   6   6      309.49      492.70    149.03 o 
  14   6   6     8756.61     8555.53    731.12 o 
  15   6   6      513.06      757.80    169.01 o 
  16   6   6     3741.57     4217.74    286.70 o 
  17   6   6     2206.81     1949.39    234.42 o 
  18   6   6      946.74     1111.60    209.68 o 
  19   6   6       97.67      254.39    147.05 o 
  20   6   6     2087.41     2166.83    624.13 o 
 -21   7   6        2.39      -35.03    121.79 o 
 -20   7   6       99.51      148.60    116.66 o 
 -19   7   6      485.55      377.03    129.10 o 
 -18   7   6      328.05      209.80    133.15 o 
 -17   7   6      311.25      352.70    103.29 o 
 -16   7   6     1474.60     1527.55    123.98 o 
 -15   7   6     4679.94     4407.65    158.87 o 
 -14   7   6     1547.52     1519.78    101.41 o 
 -13   7   6      349.70      355.65     71.51 o 
 -12   7   6      139.76       97.75     63.36 o 
 -11   7   6     3761.81     3657.38    119.48 o 
 -10   7   6     7728.54     7505.49    146.95 o 
  -9   7   6       49.69       51.98     45.97 o 
  -8   7   6     1349.98     1248.43     68.93 o 
  -7   7   6     7036.77     6969.01    126.51 o 
  -6   7   6    26829.40    26720.17    255.89 o 
  -5   7   6     7583.29     7645.30    130.01 o 
  -4   7   6     2383.20     2251.23     84.79 o 
  -3   7   6    14205.67    14154.04    160.51 o 
  -2   7   6     6009.78     5931.98     98.66 o 
  -1   7   6     1161.08     1259.90     59.12 o 
   0   7   6      103.23      117.75     63.92 o 
   1   7   6     9010.60     9093.86    148.67 o 
   2   7   6    11832.71    12062.60    234.65 o 
   3   7   6    14457.36    14769.20    268.33 o 
   4   7   6      294.04      546.51     91.95 o 
   5   7   6     6876.23     6817.10    201.65 o 
   6   7   6    20728.10    20458.76    588.85 o 
   7   7   6     7944.81     7733.16    230.03 o 
   8   7   6       42.29      -23.38     68.13 o 
   9   7   6     1670.22     1807.13    235.94 o 
  10   7   6     1115.19     1192.73    134.34 o 
  11   7   6     2050.75     2030.98    201.81 o 
  12   7   6       40.01        3.09    140.31 o 
  13   7   6      950.31      840.81    158.13 o 
  14   7   6     1787.50     1704.47    192.21 o 
  15   7   6     2201.37     2356.57    231.84 o 
  16   7   6     1840.10     1952.82    225.50 o 
  17   7   6      437.71      314.62    158.14 o 
  18   7   6      431.99      732.62    376.07 o 
  19   7   6      288.52      285.39    227.96 o 
  20   7   6       84.15      399.99    232.51 o 
 -21   8   6      853.63      869.28    161.06 o 
 -20   8   6      268.55      285.96    141.14 o 
 -19   8   6      538.90      377.95    134.20 o 
 -18   8   6     1272.62     1377.21    185.95 o 
 -17   8   6     1795.89     1930.79    254.20 o 
 -16   8   6      374.06      297.62    100.80 o 
 -15   8   6      246.93      148.39    110.70 o 
 -14   8   6      128.68       53.77     74.66 o 
 -13   8   6       46.70       31.37     63.70 o 
 -12   8   6     3464.93     3406.57    119.67 o 
 -11   8   6      344.08      355.69     65.29 o 
 -10   8   6     3898.58     3874.20    114.26 o 
  -9   8   6     7553.78     7486.28    141.58 o 
  -8   8   6     5673.71     5681.38    121.08 o 
  -7   8   6     4511.97     4573.27    112.62 o 
  -6   8   6     1256.34     1188.34     63.44 o 
  -5   8   6     1051.91     1003.97     61.71 o 
  -4   8   6     8081.83     8129.09    173.73 o 
  -3   8   6      611.75      626.09     45.27 o 
  -2   8   6       21.14       99.83     30.53 o 
  -1   8   6     4344.09     4479.52     83.82 o 
   0   8   6     2148.11     2159.28     91.86 o 
   1   8   6    11811.66    11458.09    173.51 o 
   2   8   6    43532.09    43385.29    951.08 o 
   3   8   6    16096.83    16269.96    203.41 o 
   4   8   6      151.58      195.12     43.99 o 
   5   8   6     3347.59     3207.57    101.99 o 
   6   8   6        5.80      -10.38     69.38 o 
   7   8   6     4297.60     4350.09    224.39 o 
   8   8   6     5992.77     6187.14    208.24 o 
   9   8   6     2965.70     3447.69    176.99 o 
  10   8   6     5069.41     5132.61    218.77 o 
  11   8   6      173.83      123.59    114.22 o 
  12   8   6     2024.33     1669.14    161.99 o 
  13   8   6     3822.23     4163.34    291.01 o 
  14   8   6     6759.65     6949.75    557.65 o 
  15   8   6      547.11      476.77    313.62 o 
  16   8   6     2165.02     2830.16    446.82 o 
  17   8   6     2533.18     2879.42    485.47 o 
  18   8   6       74.76      -10.48    322.59 o 
  19   8   6      269.56       93.96    234.58 o 
  20   8   6      838.81      666.18    238.18 o 
 -21   9   6     1585.88     2039.47    204.33 o 
 -20   9   6       39.34       13.08    123.05 o 
 -19   9   6     1873.35     1984.23    330.65 o 
 -18   9   6       15.33      220.26    120.65 o 
 -17   9   6     2260.98     2528.95    196.45 o 
 -16   9   6      511.17      583.65    117.89 o 
 -15   9   6     6560.40     6639.22    232.39 o 
 -14   9   6     2092.94     2152.49    131.24 o 
 -13   9   6     7262.84     7352.67    182.83 o 
 -12   9   6     6132.26     6364.15    151.16 o 
 -11   9   6     4137.19     4073.33    123.16 o 
 -10   9   6       59.38       23.47     52.59 o 
  -9   9   6     6598.25     6607.57    137.43 o 
  -8   9   6     2319.75     2458.92     89.61 o 
  -7   9   6    16430.00    15538.97    195.91 o 
  -6   9   6    13605.04    13196.76    184.91 o 
  -5   9   6    15349.40    15296.93    242.57 o 
  -4   9   6    10830.98    10876.28    142.29 o 
  -3   9   6    20062.26    19472.11    213.76 o 
  -2   9   6    19496.65    19236.93    203.85 o 
  -1   9   6     6320.27     6424.43    152.53 o 
   0   9   6    42280.84    41988.11    452.73 o 
   1   9   6      436.12      570.15     71.14 o 
   2   9   6     8543.88     9049.25    194.39 o 
   3   9   6     1906.48     1715.99    228.76 o 
   4   9   6     2116.46     2095.20    197.37 o 
   5   9   6     1958.50     2109.40    156.26 o 
   6   9   6     3607.05     3861.56    242.96 o 
   7   9   6      682.20      710.92     91.09 o 
   8   9   6    18823.52    18660.79    560.97 o 
   9   9   6       94.86     -132.13    173.29 o 
  10   9   6     3291.47     3657.57    300.36 o 
  11   9   6      854.95      791.76    215.79 o 
  12   9   6     1300.18     1437.47    257.49 o 
  13   9   6      440.91      322.38    347.50 o 
  14   9   6      246.73      198.84    233.13 o 
  15   9   6      840.95      625.50    317.55 o 
  16   9   6        0.97      165.09    305.55 o 
  17   9   6       46.11      121.00    301.75 o 
  18   9   6        5.13      313.55    317.75 o 
  19   9   6      120.72     -184.10    184.10 o 
 -20  10   6      208.77      380.21    140.14 o 
 -19  10   6     2052.50     2153.88    190.38 o 
 -18  10   6     3525.22     3828.36    281.16 o 
 -17  10   6     1112.09     1411.91    168.66 o 
 -16  10   6      337.19       88.30    107.06 o 
 -15  10   6     1662.22     1806.40    246.64 o 
 -14  10   6       66.62      184.88     85.53 o 
 -13  10   6        8.20      -14.24     75.27 o 
 -12  10   6        9.72       37.45     72.77 o 
 -11  10   6      100.26       69.64     58.09 o 
 -10  10   6      776.32      715.04     73.68 o 
  -9  10   6     2670.44     2709.28     99.33 o 
  -8  10   6     2091.96     2246.31     94.06 o 
  -7  10   6     8858.09     8282.23    145.78 o 
  -6  10   6    10926.09    10948.11    204.89 o 
  -5  10   6      415.76      393.28     67.88 o 
  -4  10   6     8199.51     8257.11    132.93 o 
  -3  10   6    17676.01    17403.72    199.89 o 
  -2  10   6       56.58       70.46     28.85 o 
  -1  10   6     2671.49     2792.41    108.83 o 
   0  10   6     6661.10     6462.58    148.04 o 
   1  10   6      742.12      735.63     67.86 o 
   2  10   6     1790.27     1748.99    145.81 o 
   3  10   6     1909.67     1883.97    192.44 o 
   4  10   6    16682.57    15586.37    924.61 o 
   5  10   6      117.84      -14.55    133.98 o 
   6  10   6      988.75      744.34    169.64 o 
   7  10   6     5010.82     4585.81    352.08 o 
   8  10   6     4053.01     4200.78    309.36 o 
   9  10   6     2129.15     1876.41    237.79 o 
  10  10   6      410.84      471.96    199.26 o 
  11  10   6     4596.35     4408.80    342.74 o 
  12  10   6     5797.10     5424.29    382.42 o 
  13  10   6      955.32      976.53    272.96 o 
  14  10   6       78.23      181.54    220.04 o 
  15  10   6        6.01      -37.65    230.47 o 
  16  10   6      119.80      142.71    245.66 o 
  17  10   6        6.47        6.17    309.00 o 
  18  10   6      762.32     1240.23    404.96 o 
  19  10   6      718.52      465.24    260.80 o 
 -20  11   6     1267.73     1437.91    253.20 o 
 -19  11   6       54.47      122.52    204.33 o 
 -18  11   6        1.16       65.20    113.21 o 
 -17  11   6      545.60      378.49    122.52 o 
 -16  11   6       38.10       92.00    103.47 o 
 -15  11   6      251.87      201.79    102.75 o 
 -14  11   6      602.22      469.30    107.57 o 
 -13  11   6     8344.99     8703.16    275.96 o 
 -12  11   6     2734.96     2748.64    133.42 o 
 -11  11   6      727.76      788.24     91.43 o 
 -10  11   6        4.93      -30.68     57.74 o 
  -9  11   6    19575.87    19418.65    260.40 o 
  -8  11   6    19995.03    19655.48    315.15 o 
  -7  11   6     1301.66     1177.00     80.54 o 
  -6  11   6     2852.03     2921.24    107.49 o 
  -5  11   6      659.38      646.57     57.66 o 
  -4  11   6     6181.84     6151.16    119.85 o 
  -3  11   6     1403.94     1361.51     84.77 o 
  -2  11   6     3276.49     3406.72    128.40 o 
  -1  11   6    13235.17    13074.95    225.79 o 
   0  11   6    16687.41    16105.14    303.70 o 
   1  11   6       25.83       62.09    102.12 o 
   2  11   6     1202.14     1224.62    138.76 o 
   3  11   6    26305.51    24770.29    495.37 o 
   4  11   6    19690.13    18645.41    517.72 o 
   5  11   6      171.75      113.76    156.41 o 
   6  11   6     2970.63     2845.05    260.83 o 
   7  11   6      951.62      995.53    249.91 o 
   8  11   6     4838.33     4662.40    304.70 o 
   9  11   6     2624.92     2966.76    281.56 o 
  10  11   6     3615.65     3235.22    549.87 o 
  11  11   6     4897.76     5058.76    373.83 o 
  12  11   6     2533.79     3202.13    325.44 o 
  13  11   6        3.58     -241.70    333.51 o 
  14  11   6        4.77       23.37    219.34 o 
  15  11   6     1333.27     1589.37    299.62 o 
  16  11   6     2052.26     1635.13    319.83 o 
  17  11   6       17.92      372.54    351.02 o 
  18  11   6        3.13       47.57    341.60 o 
 -19  12   6       78.34      626.25    185.23 o 
 -18  12   6        4.53      248.73    147.26 o 
 -17  12   6        9.86      144.23    145.24 o 
 -16  12   6       19.55       84.43    130.31 o 
 -15  12   6      211.25      315.99    108.32 o 
 -14  12   6      783.85      674.55    115.05 o 
 -13  12   6     5049.83     5352.96    313.51 o 
 -12  12   6     4060.26     3896.60    182.00 o 
 -11  12   6      248.44      220.84     83.99 o 
 -10  12   6     1889.23     2173.79    103.82 o 
  -9  12   6     8661.38     8170.09    169.15 o 
  -8  12   6     2137.04     2337.89    103.76 o 
  -7  12   6      920.69     1088.18     83.99 o 
  -6  12   6     1340.15     1511.04     81.15 o 
  -5  12   6       36.37      -15.69     57.76 o 
  -4  12   6      256.93      381.13     65.27 o 
  -3  12   6    14117.93    13596.81    221.18 o 
  -2  12   6    22728.73    21846.49    322.01 o 
  -1  12   6     2150.71     2264.78    124.13 o 
   0  12   6       34.59      -87.23     87.23 o 
   1  12   6     2924.39     3109.80    197.04 o 
   2  12   6       42.69      -30.08     97.60 o 
   3  12   6     9273.71     8809.30    298.06 o 
   4  12   6     8179.12     8120.93    364.00 o 
   5  12   6     6604.30     6625.10    344.13 o 
   6  12   6    13980.84    13144.04    462.08 o 
   7  12   6       33.49      138.42    261.18 o 
   8  12   6     3276.51     3154.16    284.47 o 
   9  12   6       47.78      137.29    162.38 o 
  10  12   6     8588.77     7959.42    411.20 o 
  11  12   6       30.39      -68.75    188.14 o 
  12  12   6     6841.17     6556.80    417.27 o 
  13  12   6     1002.70      837.11    266.81 o 
  14  12   6       10.51     -196.14    196.14 o 
  15  12   6       33.21      215.17    227.99 o 
  16  12   6      877.73     1074.88    302.31 o 
  17  12   6      234.86      557.10    343.70 o 
  18  12   6     4407.78     4644.15    560.69 o 
 -19  13   6       73.03      172.78    193.14 o 
 -18  13   6       41.01      344.14    164.44 o 
 -17  13   6      111.83       91.67    144.31 o 
 -16  13   6       72.65      195.14    149.83 o 
 -15  13   6      288.74      429.76    146.84 o 
 -14  13   6      439.12      496.18    141.26 o 
 -13  13   6      567.76      462.36    128.80 o 
 -12  13   6      525.04      628.71    168.57 o 
 -11  13   6     4001.70     4227.99    196.76 o 
 -10  13   6     1016.60     1109.65    147.42 o 
  -9  13   6      140.36      221.07     77.16 o 
  -8  13   6      805.59      777.47     87.92 o 
  -7  13   6       42.85      -25.80     62.95 o 
  -6  13   6     2194.83     2133.50    117.53 o 
  -5  13   6       32.43       18.36     61.55 o 
  -4  13   6     1126.53     1151.75     87.19 o 
  -3  13   6      990.55     1072.79    107.09 o 
  -2  13   6      158.81      259.59    118.15 o 
  -1  13   6     1492.47     1443.36    164.62 o 
   0  13   6      497.55      442.49    131.07 o 
   1  13   6     3846.87     3488.74    314.52 o 
   2  13   6     7120.85     6535.48    277.60 o 
   3  13   6      383.02      168.21    112.72 o 
   4  13   6     4106.78     3899.66    226.32 o 
   5  13   6     2646.72     2659.67    258.16 o 
   6  13   6      223.87      196.99    169.36 o 
   7  13   6     6869.50     6375.13    621.46 o 
   8  13   6       33.11      198.14    174.34 o 
   9  13   6      301.02      601.08    284.11 o 
  10  13   6        4.34      106.80    189.29 o 
  11  13   6      233.88      106.64    203.14 o 
  12  13   6     1184.97     1428.84    278.34 o 
  13  13   6       32.45      317.97    237.44 o 
  14  13   6       25.56     -259.42    579.59 o 
  15  13   6       22.74       98.63    247.10 o 
  16  13   6      526.49      708.97    298.34 o 
  17  13   6      252.43      622.94    655.61 o 
 -18  14   6      387.69      235.47    178.53 o 
 -17  14   6       96.67      195.15    308.47 o 
 -16  14   6       84.03      356.52    155.86 o 
 -15  14   6     1158.58     1127.82    172.19 o 
 -14  14   6     2652.98     2465.72    198.84 o 
 -13  14   6      561.11      546.09    189.17 o 
 -12  14   6       35.14      237.39    162.23 o 
 -11  14   6      476.61      354.69    155.21 o 
 -10  14   6     1409.76     1689.52    196.55 o 
  -9  14   6       16.01       72.26    123.05 o 
  -8  14   6     2266.01     2236.82    145.83 o 
  -7  14   6     2557.70     2332.22    163.28 o 
  -6  14   6        5.29      -23.68     67.08 o 
  -5  14   6      930.60      957.18     92.57 o 
  -4  14   6     4321.66     3867.07    203.47 o 
  -3  14   6     4682.41     4829.54    385.74 o 
  -2  14   6    13948.58    13219.66    376.21 o 
  -1  14   6       64.84      -27.43    113.01 o 
   0  14   6     2866.33     3050.21    213.01 o 
   1  14   6        4.82       28.96    111.14 o 
   2  14   6     2134.41     2059.91    183.67 o 
   3  14   6      554.32      579.40    142.16 o 
   4  14   6     3050.06     2887.70    210.29 o 
   5  14   6     1081.50      927.80    160.65 o 
   6  14   6     3212.30     3063.18    274.63 o 
   7  14   6     4002.75     4015.96    313.68 o 
   8  14   6       40.61      -90.58    161.68 o 
   9  14   6     3566.79     4077.87    332.54 o 
  10  14   6     2076.05     1742.64    421.59 o 
  11  14   6      288.79      709.22    240.05 o 
  12  14   6     6886.20     7012.55   1248.79 o 
  13  14   6      240.54      180.61    225.97 o 
  14  14   6     1203.29     1235.41    296.29 o 
  15  14   6       97.02       -4.70    445.01 o 
  16  14   6      868.83     1746.19    380.05 o 
 -17  15   6     4379.28     4264.20    359.73 o 
 -16  15   6     1608.31     1620.72    264.56 o 
 -15  15   6      199.07      -63.41    185.01 o 
 -14  15   6        8.83       76.14    167.51 o 
 -13  15   6     3450.35     3506.11    318.21 o 
 -12  15   6     2622.33     2479.92    260.41 o 
 -11  15   6      389.33      455.13    167.00 o 
 -10  15   6      776.29     1064.80    250.51 o 
  -9  15   6     1609.06     1333.80    161.43 o 
  -8  15   6     1778.72     1622.99    156.78 o 
  -7  15   6      799.35      918.03    132.10 o 
  -6  15   6       40.09      -55.86     84.46 o 
  -5  15   6    15842.39    15561.02    467.17 o 
  -4  15   6    12520.22    11883.41    389.17 o 
  -3  15   6      999.38     1064.70    204.52 o 
  -2  15   6     3739.76     3878.93    304.47 o 
  -1  15   6     1864.96     1959.36    194.48 o 
   0  15   6    12444.49    11506.11    457.51 o 
   1  15   6     1585.34     1496.54    184.45 o 
   2  15   6       18.47      -56.44    122.47 o 
   3  15   6     1341.37     1355.88    177.46 o 
   4  15   6     5834.54     5623.33    277.19 o 
   5  15   6     1341.78     1216.59    188.35 o 
   6  15   6      467.88      355.14    145.72 o 
   7  15   6     5429.05     5012.87    340.99 o 
   8  15   6     6058.94     5803.38    371.95 o 
   9  15   6       13.32      -84.83    179.61 o 
  10  15   6     1813.71     1734.95    326.88 o 
  11  15   6       61.99       34.84    208.53 o 
  12  15   6     1381.98     1700.02    300.48 o 
  13  15   6     1607.19     2194.69    337.78 o 
  14  15   6      341.01      328.15    268.13 o 
  15  15   6      128.07      619.10    287.38 o 
  16  15   6      441.89      -40.21    264.94 o 
 -16  16   6      810.49      816.88    237.17 o 
 -15  16   6      191.44      261.43    251.77 o 
 -14  16   6     1012.15     1118.08    230.03 o 
 -13  16   6     1401.09     1125.04    224.85 o 
 -12  16   6      590.70      614.24    192.76 o 
 -11  16   6      375.15      428.41    290.32 o 
 -10  16   6       87.70       52.95    143.49 o 
  -9  16   6      742.08      844.52    146.79 o 
  -8  16   6     3321.30     3967.31    308.62 o 
  -7  16   6      917.57      769.20    167.37 o 
  -6  16   6      648.65      731.77    209.34 o 
  -5  16   6      214.91      191.66    159.68 o 
  -4  16   6       30.98       12.40    131.10 o 
  -3  16   6      500.80      713.21    168.34 o 
  -2  16   6      721.77      377.68    174.01 o 
  -1  16   6     4577.00     4280.02    314.63 o 
   0  16   6       96.82        0.21    145.57 o 
   1  16   6      823.41      961.06    172.04 o 
   2  16   6     4509.35     4115.29    260.23 o 
   3  16   6     1042.39      953.91    168.64 o 
   4  16   6       36.75       31.67    122.14 o 
   5  16   6       22.59       -1.67    134.27 o 
   6  16   6      923.91      889.68    176.61 o 
   7  16   6      862.27      610.05    171.10 o 
   8  16   6       52.15       85.73    181.03 o 
   9  16   6       19.14      -53.85    351.34 o 
  10  16   6        0.28      362.82    216.32 o 
  11  16   6       87.39      291.73    236.46 o 
  12  16   6        2.34      396.60    258.93 o 
  13  16   6      995.14      428.44    541.89 o 
  14  16   6      681.91      946.16    304.01 o 
  15  16   6      246.06     -273.96    636.22 o 
 -15  17   6       35.52      295.39    208.60 o 
 -14  17   6      139.00       92.14    203.26 o 
 -13  17   6     1103.19     1023.80    223.80 o 
 -12  17   6       52.63      193.07    196.67 o 
 -11  17   6     2354.23     2168.76    212.70 o 
 -10  17   6     2209.11     2191.25    247.59 o 
  -9  17   6     2832.43     3428.91    527.45 o 
  -8  17   6     2231.83     2019.20    284.35 o 
  -7  17   6      361.78      379.08    187.05 o 
  -6  17   6       15.39       -8.83    278.97 o 
  -5  17   6     2394.54     2333.36    286.01 o 
  -4  17   6     2802.60     2705.70    297.67 o 
  -3  17   6        3.35     -149.93    149.93 o 
  -2  17   6      549.63      661.19    203.17 o 
  -1  17   6     1504.00     1498.03    243.93 o 
   0  17   6      130.58      234.67    182.16 o 
   1  17   6     4444.86     3804.49    327.20 o 
   2  17   6     1163.20     1129.15    227.39 o 
   3  17   6     3909.65     3283.61    251.83 o 
   4  17   6    10346.58     9514.32    365.21 o 
   5  17   6      209.04      357.15    154.19 o 
   6  17   6      330.20      366.77    199.77 o 
   7  17   6     1311.27     1293.68    204.47 o 
   8  17   6      278.49      167.57    270.59 o 
   9  17   6      148.54      495.38    226.82 o 
  10  17   6      171.11      281.79    267.17 o 
  11  17   6       28.68      -57.67    216.63 o 
  12  17   6      286.43      324.05    398.12 o 
  13  17   6       61.00     -307.12    458.64 o 
  14  17   6       34.19      289.00    281.99 o 
 -14  18   6      156.62     -213.56    213.56 o 
 -13  18   6      150.79     -130.32    378.12 o 
 -12  18   6       10.19     -131.80    180.05 o 
 -11  18   6       49.73      183.29    208.84 o 
 -10  18   6       69.09      398.93    213.77 o 
  -9  18   6      454.00      710.05    238.23 o 
  -8  18   6      945.47      696.81    228.27 o 
  -7  18   6     2857.16     3229.38    608.20 o 
  -6  18   6      645.19      373.80    213.31 o 
  -5  18   6       53.14      285.17    191.72 o 
  -4  18   6      226.38      233.00    180.89 o 
  -3  18   6       62.50      -26.39    159.28 o 
  -2  18   6       22.90       47.81    173.27 o 
  -1  18   6      189.61      184.73    199.56 o 
   0  18   6       84.15      141.91    180.21 o 
   1  18   6     4087.28     4273.50    366.52 o 
   2  18   6     3485.33     3355.19    334.44 o 
   3  18   6       26.70       21.64    168.99 o 
   4  18   6      185.95      262.78    189.63 o 
   5  18   6      426.91      250.14    216.21 o 
   6  18   6     1304.73     1636.15    220.41 o 
   7  18   6      752.88      613.97    185.35 o 
   8  18   6     4796.70     4858.16    323.98 o 
   9  18   6       39.39      375.53    248.76 o 
  10  18   6      840.28      303.49    266.09 o 
  11  18   6      161.59      182.47    677.21 o 
  12  18   6        6.38      449.00    270.25 o 
  13  18   6      261.97      378.54    346.11 o 
 -13  19   6      157.37      181.08    234.53 o 
 -12  19   6      339.85      234.09    227.90 o 
 -11  19   6      951.38      917.42    276.61 o 
 -10  19   6      638.43     1106.15    270.96 o 
  -9  19   6      701.09      680.75    245.79 o 
  -8  19   6      358.15      464.05    650.50 o 
  -7  19   6       13.94      -12.11    252.14 o 
  -6  19   6        6.73      106.47    187.13 o 
  -5  19   6      112.45      105.02    196.93 o 
  -4  19   6      240.99     -191.89    350.17 o 
  -3  19   6      496.51      885.93    233.45 o 
  -2  19   6     1238.14     1354.96    262.80 o 
  -1  19   6      518.11      476.94    290.32 o 
   0  19   6     2228.04     2015.26    329.87 o 
   1  19   6     2075.76     2066.30    294.27 o 
   2  19   6      497.32      320.27    208.52 o 
   3  19   6      126.81      100.14    170.52 o 
   4  19   6      280.24      544.32    224.08 o 
   5  19   6      581.12      393.09    206.04 o 
   6  19   6       11.43      129.73    338.58 o 
   7  19   6      151.05      272.68    361.21 o 
   8  19   6      141.04     -100.55    302.07 o 
   9  19   6     1699.11     2457.48    278.77 o 
  10  19   6     1074.23     1238.02    347.88 o 
  11  19   6       66.81      160.22    182.21 o 
  12  19   6      339.51      961.60    235.91 o 
 -12  20   6      173.34      616.92    256.41 o 
 -11  20   6       57.70       62.25    389.37 o 
 -10  20   6      146.41      -23.68    213.30 o 
  -9  20   6      134.83      693.65    327.53 o 
  -8  20   6       68.72      117.66    206.98 o 
  -7  20   6      302.60      612.83    300.21 o 
  -6  20   6      808.29      869.85    334.16 o 
  -5  20   6      170.34     -114.66    286.93 o 
  -4  20   6     1199.85     1417.66    286.85 o 
  -3  20   6      801.58      843.87    245.06 o 
  -2  20   6      277.37      189.56    278.55 o 
  -1  20   6        2.91      -70.10    179.62 o 
   0  20   6      298.29      130.56    200.54 o 
   1  20   6      357.26      810.12    528.56 o 
   2  20   6     1470.79     1506.67    282.26 o 
   3  20   6      144.30       43.29    198.19 o 
   4  20   6       58.50      219.39    215.41 o 
   5  20   6      108.74       19.16    199.78 o 
   6  20   6      231.48      323.86    220.15 o 
   7  20   6      469.26      190.95    215.47 o 
   8  20   6     2672.44     2554.72    345.59 o 
   9  20   6       94.67      215.47    243.99 o 
  10  20   6      800.82      462.69    387.53 o 
 -10  21   6        2.90      379.37    281.89 o 
  -9  21   6     2183.08     1969.21    427.24 o 
  -8  21   6     1156.30      924.76    286.92 o 
  -7  21   6      471.16      408.67    236.53 o 
  -6  21   6      628.83      805.69    349.26 o 
  -5  21   6       19.42     -179.79    212.90 o 
  -4  21   6      642.47      823.09    261.88 o 
  -3  21   6        6.67      228.88    214.98 o 
  -2  21   6      133.02      249.82    251.85 o 
  -1  21   6     2365.70     2425.53    335.17 o 
   0  21   6     2839.43     3027.20    350.12 o 
   1  21   6      203.99      521.29    237.87 o 
   2  21   6       77.53      367.55    232.03 o 
   3  21   6      138.43       24.05    196.39 o 
   4  21   6      869.77      607.49    587.66 o 
   5  21   6       27.02      331.86    235.01 o 
   6  21   6      967.52      939.89    273.56 o 
   7  21   6        5.97       48.06    225.39 o 
   8  21   6      719.11      231.21    227.75 o 
  -8  22   6       12.16      479.42    267.89 o 
  -7  22   6      313.87     -195.55    478.21 o 
  -6  22   6       61.87      -52.68    493.90 o 
  -5  22   6       62.44      485.22    311.14 o 
  -4  22   6      843.56     1341.80    437.81 o 
  -3  22   6      649.75      487.31    242.43 o 
  -2  22   6      467.33      402.35    232.16 o 
  -1  22   6       87.39       43.91    203.32 o 
   0  22   6       72.55      658.15    243.38 o 
   1  22   6       74.51     -240.66    240.66 o 
   2  22   6      904.57     1159.74    297.18 o 
   3  22   6      758.71     1519.18    301.78 o 
   4  22   6       22.70      313.67    259.01 o 
   5  22   6      425.76      686.74    262.71 o 
   6  22   6      286.57      601.58    263.45 o 
  -4  23   6        1.46       75.00    212.90 o 
  -3  23   6     1514.86     1827.00    597.43 o 
  -2  23   6      961.95      917.47    282.40 o 
  -1  23   6      355.94      194.31    506.45 o 
   0  23   6     1405.87     1858.53    353.72 o 
   1  23   6       34.71      764.50    268.60 o 
   2  23   6      485.33      885.97    275.02 o 
 -22   1   7       44.95       70.28    113.83 o 
 -21   1   7     1489.02     1738.80    167.43 o 
 -20   1   7     5057.84     5467.68    217.67 o 
 -19   1   7     1889.96     1889.26    148.00 o 
 -18   1   7      363.15      422.44    108.27 o 
 -17   1   7        9.51      132.03     84.43 o 
 -16   1   7       15.21       85.47     76.90 o 
 -15   1   7      401.01      520.05     91.20 o 
 -14   1   7       30.36      -19.94     72.34 o 
 -13   1   7      231.40      263.49     74.87 o 
 -12   1   7     5040.59     4751.27    138.83 o 
 -11   1   7    17746.87    17375.16    224.98 o 
 -10   1   7     5956.21     5991.96    130.63 o 
  -9   1   7    18967.55    18308.71    213.94 o 
  -8   1   7     2229.93     2303.66     79.03 o 
  -7   1   7      143.19      133.66     37.78 o 
  -6   1   7       81.32       95.83     40.50 o 
  -5   1   7     5527.84     5252.20     95.49 o 
  -4   1   7     6637.74     6011.60     90.53 o 
  -3   1   7      485.15      502.79     39.98 o 
  -2   1   7    11336.75    11738.36    135.74 o 
  -1   1   7    76184.65    78331.90    611.20 o 
   0   1   7     8019.64     7456.60    190.27 o 
   1   1   7      956.65     1061.98    122.21 o 
   2   1   7    17272.86    17747.40    619.68 o 
   3   1   7    32032.72    35090.16    616.23 o 
   4   1   7      282.86      493.44    171.54 o 
   5   1   7    16296.46    15302.72    371.81 o 
   6   1   7        6.26      -83.87     83.87 o 
   7   1   7    16699.98    17830.00    434.73 o 
   8   1   7      730.80      635.76    176.10 o 
   9   1   7      782.17      591.01    149.29 o 
  10   1   7    27194.26    26210.88    599.78 o 
  11   1   7    25550.59    25367.06    679.81 o 
  12   1   7     7677.78     7206.23    341.48 o 
  13   1   7     2047.05     2033.92    225.51 o 
  14   1   7       15.74        9.88    144.18 o 
  15   1   7     3707.86     4262.33    310.26 o 
  16   1   7      286.02      337.89    144.49 o 
  17   1   7     3328.69     3532.24    243.54 o 
  18   1   7       61.33      -24.91    120.31 o 
  19   1   7     3133.69     3247.96    263.49 o 
  20   1   7     2167.96     2194.92    201.97 o 
  21   1   7        2.26      118.50    150.45 o 
 -22   2   7      940.32     1073.02    172.04 o 
 -21   2   7        6.87      147.54    117.56 o 
 -20   2   7      183.98      156.50    105.66 o 
 -19   2   7      230.76      206.28    103.61 o 
 -18   2   7     4754.80     4655.08    188.58 o 
 -17   2   7     1721.96     1758.62    130.34 o 
 -16   2   7     3675.06     3614.35    154.69 o 
 -15   2   7      217.89      247.24     83.41 o 
 -14   2   7     7054.57     6706.13    173.59 o 
 -13   2   7      732.32      752.94     85.64 o 
 -12   2   7     1056.96      833.26     80.40 o 
 -11   2   7     4490.21     3970.55    124.98 o 
 -10   2   7    11000.34    10442.67    177.61 o 
  -9   2   7     2714.94     2652.87     88.84 o 
  -8   2   7    18961.69    18030.30    205.25 o 
  -7   2   7      348.89      454.51     47.04 o 
  -6   2   7    29526.14    28181.04    243.26 o 
  -5   2   7    32251.91    32254.01    259.36 o 
  -4   2   7    55213.66    56405.63    388.78 o 
  -3   2   7    58325.03    60039.24    404.74 o 
  -2   2   7    29820.83    30798.46    441.65 o 
  -1   2   7    58723.83    60490.41    500.43 o 
   0   2   7      305.44      201.87     43.45 o 
   1   2   7     4924.07     4619.57    108.74 o 
   2   2   7      316.84      355.44     56.66 o 
   3   2   7     6232.96     6768.96    260.88 o 
   4   2   7        1.37       21.11     29.01 o 
   6   2   7     2792.60     2436.78    251.41 o 
   8   2   7     7947.99     4471.44    301.25 o 
   9   2   7     9218.12     8633.12    615.80 o 
  10   2   7      366.79      329.90    140.96 o 
  11   2   7     7216.13     7215.04    421.69 o 
  12   2   7       60.94       74.22    149.68 o 
  13   2   7     2798.13     2668.57    240.27 o 
  14   2   7      210.07      111.77    163.60 o 
  15   2   7      115.58       74.72    159.34 o 
  16   2   7       19.30      119.69    133.62 o 
  17   2   7      150.61      369.25    154.45 o 
  18   2   7      219.01      448.88    138.02 o 
  19   2   7       13.81      -43.27    141.58 o 
  20   2   7       94.19      149.45    181.34 o 
 -22   3   7       61.66      145.19    138.59 o 
 -21   3   7      246.47      177.97    193.58 o 
 -20   3   7      269.64      569.46    116.16 o 
 -19   3   7       48.08      -47.26     96.55 o 
 -18   3   7      126.39      254.69     96.57 o 
 -17   3   7      721.20      720.50    105.22 o 
 -16   3   7     2408.22     2291.67    126.02 o 
 -15   3   7     4816.18     4889.38    174.34 o 
 -14   3   7    11247.00    10661.56    207.93 o 
 -13   3   7      341.10      399.88     81.78 o 
 -12   3   7      973.78      952.80     85.11 o 
 -11   3   7     1654.18     1752.49     93.78 o 
 -10   3   7     5668.95     5146.15    128.84 o 
  -9   3   7      155.18      158.81     48.71 o 
  -8   3   7     1498.28     1400.25     67.00 o 
  -7   3   7     7316.74     7446.11    118.27 o 
  -6   3   7    26902.54    26347.22    234.19 o 
  -5   3   7     3593.40     3456.70     78.96 o 
  -4   3   7    11007.82    10909.81    127.59 o 
  -3   3   7    12847.53    12195.95    131.88 o 
  -2   3   7     6604.37     6955.75     95.78 o 
  -1   3   7     1274.03     1224.04     52.95 o 
   0   3   7    24956.27    26072.56    282.93 o 
   1   3   7    13892.94    15088.63    284.13 o 
   2   3   7        6.23      -24.17     40.67 o 
   3   3   7     1568.18     1445.12     88.35 o 
   4   3   7    58391.76    61026.35   1081.88 o 
   5   3   7     9503.88     9553.20    244.93 o 
   6   3   7     5655.64     5475.53    198.08 o 
   7   3   7     2075.22     2071.71    171.91 o 
   8   3   7      233.27      312.06    127.88 o 
   9   3   7      768.17      777.31    178.86 o 
  10   3   7      518.36      314.35    138.61 o 
  11   3   7     6211.04     5780.79    298.14 o 
  12   3   7      648.65      526.96    135.62 o 
  13   3   7      517.94      559.64    252.81 o 
  14   3   7     2536.11     1922.77    355.28 o 
  15   3   7     4782.32     5072.55    310.67 o 
  16   3   7     3912.94     3826.44    282.16 o 
  17   3   7     1706.93     1792.88    240.50 o 
  18   3   7       69.31       27.14    139.51 o 
  19   3   7      244.47      314.61    158.59 o 
  20   3   7       72.73      191.81    153.41 o 
 -22   4   7     1235.97     1384.96    243.69 o 
 -21   4   7      102.72      115.91    113.07 o 
 -20   4   7      773.59      796.30    129.14 o 
 -19   4   7      161.64      197.25     98.14 o 
 -18   4   7     1819.91     1973.33    145.62 o 
 -17   4   7      441.68      340.48     97.14 o 
 -16   4   7      569.24      652.60     91.31 o 
 -15   4   7       65.33       66.28     81.63 o 
 -14   4   7     2986.97     2949.69    123.78 o 
 -13   4   7       61.84       20.68     62.58 o 
 -12   4   7    30757.66    28677.94    334.89 o 
 -11   4   7      526.87      524.61     69.91 o 
 -10   4   7    20174.35    19522.99    236.53 o 
  -9   4   7    21165.51    20510.51    233.77 o 
  -8   4   7    15817.87    15279.40    190.61 o 
  -7   4   7    12020.34    11721.30    167.34 o 
  -6   4   7     8968.32     8826.37    124.83 o 
  -5   4   7    12243.67    11673.92    147.55 o 
  -4   4   7     8138.83     7329.26    105.53 o 
  -3   4   7     7226.23     6993.51    136.74 o 
  -2   4   7    17834.02    17966.82    229.46 o 
  -1   4   7     7824.36     7471.60    113.99 o 
   0   4   7    32371.39    32704.91    275.38 o 
   1   4   7    10018.32    10250.42    158.05 o 
   2   4   7    47289.48    49890.72    478.88 o 
   3   4   7    16706.84    16462.22    261.34 o 
   4   4   7    14179.77    15298.09    231.30 o 
   5   4   7    26340.88    26040.29    334.42 o 
   6   4   7      776.38      822.06    109.97 o 
   7   4   7    27873.50    28331.02    485.60 o 
   8   4   7      876.47      674.94    160.83 o 
   9   4   7     6615.76     6598.81    415.96 o 
  10   4   7      201.07      157.54    141.99 o 
  11   4   7       30.49      -14.65    141.03 o 
  12   4   7        9.71       57.62    141.50 o 
  13   4   7      125.54      122.86    140.80 o 
  14   4   7     1173.59     1002.43    148.05 o 
  15   4   7     1156.23     1245.75    158.27 o 
  16   4   7      425.85      113.29    168.89 o 
  17   4   7     1428.71     1214.34    216.07 o 
  18   4   7      372.97      572.41    294.85 o 
  19   4   7       63.78      104.88    139.29 o 
  20   4   7       15.82       25.36    228.67 o 
 -22   5   7      337.64      636.21    297.03 o 
 -21   5   7      116.04      243.84    288.98 o 
 -20   5   7      112.35      330.08    109.92 o 
 -19   5   7       45.87       38.61     94.08 o 
 -18   5   7       70.96      117.08     93.26 o 
 -17   5   7     6694.13     6645.54    209.34 o 
 -16   5   7    10023.68     9714.72    236.49 o 
 -15   5   7     5921.13     5682.60    165.24 o 
 -14   5   7      643.15      456.58     82.21 o 
 -13   5   7      222.78      163.76     72.18 o 
 -12   5   7     1463.47     1325.87     85.91 o 
 -11   5   7     2893.42     2666.49    104.89 o 
 -10   5   7      736.82      681.37     68.34 o 
  -9   5   7     2434.47     2494.76     90.88 o 
  -8   5   7     3640.22     3545.39     99.68 o 
  -7   5   7      511.08      480.11     49.83 o 
  -6   5   7    45015.11    43903.29    380.08 o 
  -5   5   7    40481.48    39469.01    397.02 o 
  -4   5   7    14063.80    13709.35    159.68 o 
  -3   5   7     2153.33     2115.20     81.64 o 
  -2   5   7        0.16        3.00     24.66 o 
  -1   5   7     1745.31     1861.38     64.11 o 
   0   5   7      203.99      265.56     32.59 o 
   1   5   7       79.49       33.45     41.94 o 
   2   5   7     7986.86     8056.38    136.80 o 
   3   5   7     5602.98     5514.94    113.62 o 
   4   5   7     1762.97     1927.37     81.89 o 
   5   5   7     7986.97     8071.16    264.47 o 
   6   5   7    53680.18    54355.77    748.05 o 
   7   5   7    71465.05    72000.49    954.63 o 
   8   5   7       43.51      135.54    153.77 o 
   9   5   7    17574.27    17087.71    388.20 o 
  10   5   7     1108.69      976.84    151.73 o 
  11   5   7     1687.30     1720.22    202.38 o 
  12   5   7     2625.99     2659.51    260.44 o 
  13   5   7      167.89      145.44    108.45 o 
  14   5   7     1634.87     1990.97    214.41 o 
  15   5   7     8302.67     7677.75    546.89 o 
  16   5   7     1670.31     1393.75    212.53 o 
  17   5   7       18.92       27.80    150.29 o 
  18   5   7     1788.54     2079.81    250.75 o 
  19   5   7     1901.50     1864.96    337.46 o 
  20   5   7      117.36      144.83    156.81 o 
 -22   6   7      213.53      267.61    134.43 o 
 -21   6   7      100.04      110.46    132.05 o 
 -20   6   7      261.15      324.26    269.42 o 
 -19   6   7        2.97      -53.62     87.17 o 
 -18   6   7      839.22      804.13    117.33 o 
 -17   6   7      288.39      204.09     95.98 o 
 -16   6   7      778.26      640.82    104.78 o 
 -15   6   7     3175.72     3233.69    135.53 o 
 -14   6   7      168.00      -11.54     61.31 o 
 -13   6   7       27.04       -0.22     58.22 o 
 -12   6   7      113.15       90.19     61.82 o 
 -11   6   7      766.49      782.39     70.83 o 
 -10   6   7     3119.92     3220.65    108.10 o 
  -9   6   7     1193.78     1283.28     74.86 o 
  -8   6   7       63.12       68.86     49.01 o 
  -7   6   7     4843.24     4850.49    108.89 o 
  -6   6   7     3917.95     3781.01     94.53 o 
  -5   6   7        8.11      -10.80     35.40 o 
  -4   6   7    35121.50    36717.84    409.01 o 
  -3   6   7     3981.47     3981.51    120.73 o 
  -2   6   7        4.98      -28.65     31.55 o 
  -1   6   7    17137.14    17306.28    194.15 o 
   0   6   7     3393.02     3601.56     88.59 o 
   1   6   7     4929.05     5441.02    131.28 o 
   2   6   7       72.97       38.80     47.50 o 
   3   6   7      660.50      654.29     59.37 o 
   4   6   7      956.47      976.10     69.63 o 
   5   6   7     3208.01     3258.24    176.93 o 
   6   6   7     7785.14     7165.14    228.41 o 
   7   6   7      466.21      424.87    112.69 o 
   8   6   7     4721.63     4434.16    268.59 o 
   9   6   7     3544.08     3554.60    202.74 o 
  10   6   7      994.30     1038.32    146.53 o 
  11   6   7     2206.73     2206.99    143.90 o 
  12   6   7      363.05      345.46    132.67 o 
  13   6   7        0.94       92.37    137.29 o 
  14   6   7      212.05      248.93    173.66 o 
  15   6   7      121.89      244.09    159.74 o 
  16   6   7       96.26      223.28    159.35 o 
  17   6   7      169.73      138.92    151.79 o 
  18   6   7      384.78      621.81    209.73 o 
  19   6   7        1.15      -41.39    203.29 o 
  20   6   7      277.20      270.63    215.70 o 
 -21   7   7      332.14      193.19    144.64 o 
 -20   7   7       72.42      -48.10    118.58 o 
 -19   7   7      148.73       98.32    105.19 o 
 -18   7   7      903.15     1001.61    158.85 o 
 -17   7   7       10.35     -152.17    152.17 o 
 -16   7   7     1904.08     1858.74    130.24 o 
 -15   7   7     2985.73     3048.51    129.01 o 
 -14   7   7      555.09      746.95    129.20 o 
 -13   7   7      168.56       64.92     63.94 o 
 -12   7   7      712.88      712.83     78.56 o 
 -11   7   7    21742.73    21032.93    259.94 o 
 -10   7   7     9530.66     9291.49    156.30 o 
  -9   7   7     2316.60     2149.24     89.88 o 
  -8   7   7     1498.33     1466.72     73.94 o 
  -7   7   7     1420.16     1422.11     79.09 o 
  -6   7   7      207.79      222.15     45.04 o 
  -5   7   7     2574.29     2514.95     84.58 o 
  -4   7   7      111.62      115.12     33.86 o 
  -3   7   7       36.26       39.40     30.83 o 
  -2   7   7     6682.09     7067.33    162.42 o 
  -1   7   7     1775.29     1846.44     75.52 o 
   0   7   7    22929.02    22733.93    304.36 o 
   1   7   7    72814.87    72502.16    684.87 o 
   2   7   7      212.35      129.66     46.05 o 
   3   7   7    15079.47    15329.58    291.43 o 
   4   7   7     4004.49     3980.43    161.62 o 
   5   7   7     1031.11     1249.62    150.11 o 
   6   7   7     4465.30     4555.17    198.94 o 
   7   7   7     2698.16     2836.35    231.22 o 
   8   7   7     1754.62     1751.56    156.42 o 
   9   7   7     8596.04     8918.18    401.74 o 
  10   7   7      560.64      550.16    122.75 o 
  11   7   7     2780.55     2458.13    178.88 o 
  12   7   7     5877.12     5685.26    245.28 o 
  13   7   7     8472.40     7636.39    323.79 o 
  14   7   7      509.76      505.13    169.96 o 
  15   7   7     8527.29     8664.32    370.90 o 
  16   7   7     3732.68     4103.58    493.20 o 
  17   7   7     1130.95      851.28    371.82 o 
  18   7   7      270.43      653.42    369.79 o 
  19   7   7      440.33      286.56    399.51 o 
  20   7   7      150.54      -30.33    258.93 o 
 -21   8   7       13.36      -10.56    144.45 o 
 -20   8   7      166.95      185.06    129.59 o 
 -19   8   7      493.49      279.25    138.86 o 
 -18   8   7     2470.23     2725.15    193.77 o 
 -17   8   7        6.47      217.56    108.33 o 
 -16   8   7     4724.98     4445.86    185.61 o 
 -15   8   7      691.79      620.98     96.21 o 
 -14   8   7     2317.34     2392.62    116.08 o 
 -13   8   7     5889.43     6109.31    153.79 o 
 -12   8   7      984.49     1013.11     82.31 o 
 -11   8   7       51.31       68.70     58.99 o 
 -10   8   7      378.64      347.93     63.39 o 
  -9   8   7     1103.49     1056.28     72.05 o 
  -8   8   7     6925.93     6690.04    136.12 o 
  -7   8   7      119.08       83.50     44.21 o 
  -6   8   7    20286.00    19734.33    221.14 o 
  -5   8   7    10543.27    10343.04    170.33 o 
  -4   8   7    15063.19    14504.92    181.43 o 
  -3   8   7     8043.43     8030.75    124.04 o 
  -2   8   7     9591.89     9325.23    132.68 o 
  -1   8   7    36552.88    36050.29    314.32 o 
   0   8   7      728.17      894.26     68.56 o 
   1   8   7     4452.75     4062.49    118.40 o 
   2   8   7     1795.61     1844.93    114.86 o 
   3   8   7       96.05      157.20     72.17 o 
   4   8   7     3500.26     3405.80    164.12 o 
   5   8   7     3069.03     2843.66    149.45 o 
   6   8   7      781.46      759.59    166.38 o 
   7   8   7     3693.53     3393.77    160.18 o 
   8   8   7     1242.07     1457.95    128.88 o 
   9   8   7     7889.80     7732.88    251.57 o 
  10   8   7     1471.12     1474.21    146.78 o 
  11   8   7     8828.80     8447.53    275.95 o 
  12   8   7       20.16      194.11    165.09 o 
  13   8   7     1853.64     1519.23    263.35 o 
  14   8   7     2991.79     2933.02    435.59 o 
  15   8   7       49.20      205.83    300.16 o 
  16   8   7       95.73      345.26    296.41 o 
  17   8   7       13.77      297.16    322.56 o 
  18   8   7       34.70       66.18    280.20 o 
  19   8   7       14.77     -155.08    190.40 o 
 -21   9   7      939.84     1062.72    176.84 o 
 -20   9   7     1201.73     1218.88    173.85 o 
 -19   9   7     1652.31     1663.17    179.18 o 
 -18   9   7      274.12      148.98    123.01 o 
 -17   9   7      323.18      566.27    131.36 o 
 -16   9   7      624.56      802.18    114.13 o 
 -15   9   7      153.09       40.32    124.15 o 
 -14   9   7     2335.41     2364.07    135.98 o 
 -13   9   7      709.44      715.05     82.53 o 
 -12   9   7     1309.97     1362.21     89.72 o 
 -11   9   7     3074.28     3248.89    113.78 o 
 -10   9   7     3798.79     3569.30    114.03 o 
  -9   9   7    11043.54    10766.32    177.02 o 
  -8   9   7     9088.79     8669.85    152.59 o 
  -7   9   7     7160.47     6871.97    128.38 o 
  -6   9   7      123.15      115.82     51.40 o 
  -5   9   7     6922.22     7110.85    204.05 o 
  -4   9   7     2048.28     2135.64     77.03 o 
  -3   9   7     5953.58     5636.98    108.05 o 
  -2   9   7    17780.26    17276.06    193.74 o 
  -1   9   7    18179.14    17713.28    205.38 o 
   0   9   7    10652.72    10526.95    187.95 o 
   1   9   7    15288.11    14980.53    339.75 o 
   2   9   7    12831.35    12435.47    366.71 o 
   3   9   7     2730.36     2710.43    212.12 o 
   4   9   7     3643.06     3495.73    242.88 o 
   5   9   7      260.03      281.19    156.41 o 
   6   9   7     1212.14     1226.12    199.14 o 
   7   9   7     2659.79     2472.64    236.77 o 
   8   9   7      455.34      502.60    189.39 o 
   9   9   7    14558.95    14105.13    501.41 o 
  10   9   7     8010.40     8471.40    645.90 o 
  11   9   7     3319.42     3413.79    312.43 o 
  12   9   7     1100.05      646.38    229.01 o 
  13   9   7     1973.02     1567.37    283.03 o 
  14   9   7      483.06      602.58    343.89 o 
  15   9   7      141.39      -24.91    234.68 o 
  16   9   7       12.56     -113.43    304.31 o 
  17   9   7      123.65      133.39    292.33 o 
  18   9   7        1.35      232.32    339.21 o 
  19   9   7        4.12     -240.94    311.76 o 
 -20  10   7     2104.22     2119.59    202.12 o 
 -19  10   7      591.22      669.76    150.26 o 
 -18  10   7      180.13       90.14    121.31 o 
 -17  10   7       20.55       21.49    104.33 o 
 -16  10   7     1803.79     1890.22    160.15 o 
 -15  10   7      169.30       41.10    114.26 o 
 -14  10   7     2356.26     2384.83    138.81 o 
 -13  10   7      374.38      420.77     92.09 o 
 -12  10   7     9853.68     9624.63    197.63 o 
 -11  10   7      902.31      944.22     79.25 o 
 -10  10   7     7392.09     7147.35    152.10 o 
  -9  10   7     4494.10     4207.00    121.12 o 
  -8  10   7    16162.41    15643.05    211.10 o 
  -7  10   7    23670.10    23075.34    275.35 o 
  -6  10   7     5241.97     5156.38    125.06 o 
  -5  10   7     3561.77     3602.56     99.10 o 
  -4  10   7     4033.95     4167.63     95.61 o 
  -3  10   7      110.06      130.42     40.58 o 
  -2  10   7    12031.67    11622.56    154.43 o 
  -1  10   7     7187.65     7077.48    220.86 o 
   0  10   7     9383.15     9482.39    183.91 o 
   1  10   7    11232.80    11227.52    247.24 o 
   2  10   7     6815.12     6542.05    242.42 o 
   3  10   7     8642.75     8236.49    337.64 o 
   4  10   7     5560.25     5903.74    306.33 o 
   5  10   7    15564.21    14547.56    525.79 o 
   6  10   7      430.02      403.64    170.24 o 
   7  10   7    16818.18    15043.48    495.93 o 
   8  10   7     1284.51     1559.16    235.22 o 
   9  10   7       18.07     -152.33    152.33 o 
  10  10   7       12.94       80.55    527.11 o 
  11  10   7      274.30      521.99    220.93 o 
  12  10   7      967.47     1333.61    258.63 o 
  13  10   7      645.43      554.60    241.40 o 
  14  10   7      122.41      279.11    222.72 o 
  15  10   7     1255.59     1454.93    288.83 o 
  16  10   7      107.82      135.39    288.66 o 
  17  10   7      515.47      642.68    378.29 o 
  18  10   7      159.47      473.14    360.89 o 
 -20  11   7      635.82      704.34    205.31 o 
 -19  11   7      145.34      323.90    137.09 o 
 -18  11   7       27.00       38.24    106.90 o 
 -17  11   7      153.43      143.93    130.39 o 
 -16  11   7       80.79       21.12    150.83 o 
 -15  11   7       81.37       92.07     98.60 o 
 -14  11   7     1977.84     1956.16    146.63 o 
 -13  11   7      100.28      108.75     81.22 o 
 -12  11   7      155.17      210.98     77.20 o 
 -11  11   7     3514.63     3446.98    126.24 o 
 -10  11   7     6655.35     6784.46    192.55 o 
  -9  11   7       29.10      -49.24     55.84 o 
  -8  11   7      236.28      259.10     61.36 o 
  -7  11   7     2075.20     2014.38     94.15 o 
  -6  11   7      315.28      212.60     38.11 o 
  -5  11   7     1881.55     1984.18     81.79 o 
  -4  11   7     6599.66     6608.00    151.45 o 
  -3  11   7     1835.01     1747.85     93.18 o 
  -2  11   7     2024.61     1917.05    108.70 o 
  -1  11   7     3000.57     2973.00    121.91 o 
   0  11   7     6218.45     5681.87    256.82 o 
   1  11   7     7667.77     7159.31    309.91 o 
   2  11   7     3188.55     3031.03    190.60 o 
   3  11   7     2009.86     2085.52    172.90 o 
   4  11   7     9039.35     8442.76    365.32 o 
   5  11   7    10500.58     9763.43    401.31 o 
   6  11   7      117.39     -131.54    286.64 o 
   7  11   7     1958.14     2049.99    247.92 o 
   8  11   7      510.74      510.22    178.33 o 
   9  11   7     1023.03      792.40    209.88 o 
  10  11   7      880.12     1204.38    306.25 o 
  11  11   7     9189.36    10103.99    487.63 o 
  12  11   7      506.17      654.24    231.73 o 
  13  11   7      280.87      304.93    320.33 o 
  14  11   7       80.18      434.70    226.77 o 
  15  11   7        4.93      108.18    233.64 o 
  16  11   7      249.52      638.38    331.24 o 
  17  11   7     2261.73     2697.93    498.85 o 
  18  11   7       25.17      914.25    296.15 o 
 -19  12   7      701.09      796.63    206.02 o 
 -18  12   7       67.30      228.97    158.41 o 
 -17  12   7       36.38     -127.53    127.53 o 
 -16  12   7      983.59      972.08    135.55 o 
 -15  12   7       63.94        2.03    112.62 o 
 -14  12   7      350.49      264.02    142.07 o 
 -13  12   7      295.81      232.87     96.55 o 
 -12  12   7       85.47      -12.52     77.32 o 
 -11  12   7      638.18      568.34     86.98 o 
 -10  12   7      590.48      596.70    101.69 o 
  -9  12   7      200.99      199.35     64.21 o 
  -8  12   7     3133.88     3235.45    117.70 o 
  -7  12   7      781.42      602.29     73.30 o 
  -6  12   7        0.11      -20.14     57.41 o 
  -5  12   7      142.28       88.90     58.63 o 
  -4  12   7     2834.04     2920.55    114.27 o 
  -3  12   7      763.35      729.67     78.87 o 
  -2  12   7     3855.40     3718.18    151.08 o 
  -1  12   7     3800.03     3553.48    211.62 o 
   0  12   7      223.08      212.98    109.51 o 
   1  12   7     1877.94     1842.04    237.23 o 
   2  12   7      162.83      102.48    107.53 o 
   3  12   7      200.60      127.23    113.59 o 
   4  12   7      930.59     1140.12    154.42 o 
   5  12   7      737.22      793.93    300.40 o 
   6  12   7     4948.58     4670.42    313.71 o 
   7  12   7     1711.70     1685.81    234.96 o 
   8  12   7      103.89      211.66    183.07 o 
   9  12   7       59.95     -142.16    164.85 o 
  10  12   7      291.18      237.21    218.26 o 
  11  12   7      513.12      387.49    222.00 o 
  12  12   7      188.78       59.50    217.63 o 
  13  12   7      500.75      182.09    532.99 o 
  14  12   7        2.17     -156.47    216.70 o 
  15  12   7       12.46      168.38    255.51 o 
  16  12   7       83.01      433.13    517.23 o 
  17  12   7       45.45       92.69    268.54 o 
 -19  13   7       21.19       55.90    191.21 o 
 -18  13   7      957.59      732.17    189.91 o 
 -17  13   7      561.56      785.49    172.70 o 
 -16  13   7      606.09      727.66    186.04 o 
 -15  13   7     1600.49     1771.00    270.52 o 
 -14  13   7     3899.89     4271.86    236.08 o 
 -13  13   7      634.50      736.94    135.47 o 
 -12  13   7       14.11        1.36    143.41 o 
 -11  13   7        5.03       -7.71     72.61 o 
 -10  13   7       22.83       51.53     81.11 o 
  -9  13   7      108.97      138.49     71.97 o 
  -8  13   7     1014.63     1202.74     99.78 o 
  -7  13   7     2333.97     2509.13    136.13 o 
  -6  13   7     6423.87     6536.34    244.40 o 
  -5  13   7     5876.95     5718.12    154.67 o 
  -4  13   7     9597.35     9335.16    187.21 o 
  -3  13   7     8289.98     7698.54    219.81 o 
  -2  13   7      885.80      848.67    149.16 o 
  -1  13   7      525.96      468.33    166.25 o 
   0  13   7      282.25      201.95    119.87 o 
   1  13   7      246.31      110.06    117.21 o 
   2  13   7       10.89      -46.27     98.35 o 
   3  13   7       64.75      164.40    123.06 o 
   4  13   7    11869.72    11136.35    354.64 o 
   5  13   7    12770.54    11754.52    446.00 o 
   6  13   7     2321.80     2481.01    257.76 o 
   7  13   7       15.84        6.64    162.83 o 
   8  13   7     2308.06     2301.57    264.37 o 
   9  13   7     5940.89     5886.87    367.18 o 
  10  13   7      146.05       94.65    201.20 o 
  11  13   7     5148.68     5126.35    375.04 o 
  12  13   7        5.81      174.16    222.04 o 
  13  13   7     4728.58     4372.47    502.21 o 
  14  13   7      686.07      728.62    325.23 o 
  15  13   7        2.93     -204.72    230.98 o 
  16  13   7      878.18      466.83    283.32 o 
  17  13   7     4160.13     4044.59    594.21 o 
 -18  14   7      756.88      721.35    339.12 o 
 -17  14   7        6.46      151.34    199.78 o 
 -16  14   7      264.65      398.27    219.03 o 
 -15  14   7      201.13      600.10    293.19 o 
 -14  14   7      158.15      258.36    192.78 o 
 -13  14   7       56.30     -103.31    148.24 o 
 -12  14   7     3928.29     4182.33    285.79 o 
 -11  14   7      516.42      571.37    168.47 o 
 -10  14   7     1099.97     1589.85    359.97 o 
  -9  14   7     1180.97     1489.80    175.97 o 
  -8  14   7      288.76      310.39     75.22 o 
  -7  14   7      503.01      557.86     87.73 o 
  -6  14   7     2522.85     2448.98    127.37 o 
  -5  14   7     1661.81     1807.34    111.31 o 
  -4  14   7     4016.86     3771.23    240.29 o 
  -3  14   7     2303.63     2557.71    201.39 o 
  -2  14   7       27.03      -67.97    100.70 o 
  -1  14   7      219.30      159.70    124.15 o 
   0  14   7      560.62      561.03    138.93 o 
   1  14   7     1114.28      973.66    152.24 o 
   2  14   7     3222.90     3070.15    217.29 o 
   3  14   7     6458.98     6171.37    273.54 o 
   4  14   7        0.87       88.87    125.29 o 
   5  14   7     1509.36     1628.35    187.70 o 
   6  14   7      616.37      398.37    191.20 o 
   7  14   7      725.89      843.42    315.89 o 
   8  14   7       56.35      -13.01    180.06 o 
   9  14   7     2190.95     2752.64    305.45 o 
  10  14   7       95.48     -308.30    464.11 o 
  11  14   7      748.56     1138.24    265.31 o 
  12  14   7      446.31      536.28    251.70 o 
  13  14   7       69.30      -60.46    242.05 o 
  14  14   7       12.57     -110.78    236.74 o 
  15  14   7      271.53      -68.70    640.61 o 
  16  14   7       88.93       88.80    540.75 o 
 -17  15   7      148.70     -192.11    192.11 o 
 -16  15   7      295.45      799.42    306.39 o 
 -15  15   7     1852.24     1867.16    259.69 o 
 -14  15   7      376.29      588.59    320.39 o 
 -13  15   7        5.84      171.42    167.51 o 
 -12  15   7      844.93     1064.36    204.58 o 
 -11  15   7        5.05     -123.40    123.40 o 
 -10  15   7      114.64       53.17    132.49 o 
  -9  15   7     1903.22     1940.57    172.19 o 
  -8  15   7     1215.29     1220.64    135.24 o 
  -7  15   7     1956.48     2055.63    146.87 o 
  -6  15   7     3242.78     3508.49    210.80 o 
  -5  15   7     5469.08     5052.75    281.56 o 
  -4  15   7     1076.33     1238.35    180.64 o 
  -3  15   7      234.95      119.97    146.47 o 
  -2  15   7       47.69      -30.94    137.30 o 
  -1  15   7     3550.72     3733.86    247.14 o 
   0  15   7        1.26       59.10    122.36 o 
   1  15   7     1179.27     1125.10    170.31 o 
   2  15   7      101.09       59.80    123.27 o 
   3  15   7       12.07      -44.08    113.04 o 
   4  15   7      197.35      153.35    130.14 o 
   5  15   7     4702.85     4608.42    268.23 o 
   6  15   7     6404.00     5860.79    298.69 o 
   7  15   7       96.03      277.59    186.33 o 
   8  15   7      118.34      299.37    196.11 o 
   9  15   7       93.31      494.04    222.75 o 
  10  15   7      807.69      741.18    243.50 o 
  11  15   7     1193.79      997.64    279.14 o 
  12  15   7      111.42      -49.63    216.90 o 
  13  15   7      700.46      499.21    260.82 o 
  14  15   7      437.70      696.47    288.59 o 
  15  15   7       17.81      252.93    318.08 o 
 -16  16   7     2185.95     2531.98    305.66 o 
 -15  16   7      578.62     1155.30    313.20 o 
 -14  16   7      271.19      195.44    193.07 o 
 -13  16   7       17.80       28.90    167.37 o 
 -12  16   7     2850.05     2955.34    263.58 o 
 -11  16   7     2082.99     2181.95    203.84 o 
 -10  16   7      852.94      837.71    155.90 o 
  -9  16   7      227.82      161.33    119.10 o 
  -8  16   7     3163.05     2716.50    240.13 o 
  -7  16   7        1.04     -120.05    120.05 o 
  -6  16   7     8198.43     8400.44    437.36 o 
  -5  16   7      951.41     1035.75    184.48 o 
  -4  16   7     3710.53     4190.95    268.98 o 
  -3  16   7    12562.32    12065.81    415.29 o 
  -2  16   7     1597.82     1798.66    243.30 o 
  -1  16   7     3231.04     2855.21    282.55 o 
   0  16   7     1431.67     1498.10    235.08 o 
   1  16   7     2821.40     2824.55    232.18 o 
   2  16   7     1397.18     1320.87    357.41 o 
   3  16   7     5342.61     4789.35    273.35 o 
   4  16   7        1.54       69.43    136.55 o 
   5  16   7     1603.01     1961.12    300.44 o 
   6  16   7      809.11      701.06    170.54 o 
   7  16   7      945.19      989.95    189.25 o 
   8  16   7     2762.38     2686.63    310.86 o 
   9  16   7     2027.69     2350.11    350.51 o 
  10  16   7       10.92      444.31    399.99 o 
  11  16   7     2520.34     2687.24    353.69 o 
  12  16   7       95.52      409.38    263.83 o 
  13  16   7      328.23      704.20    492.93 o 
  14  16   7      117.28      142.49    254.27 o 
 -15  17   7      561.66      730.99    297.40 o 
 -14  17   7      165.88       27.56    187.04 o 
 -13  17   7      260.29      132.92    191.04 o 
 -12  17   7     1867.54     1902.68    209.21 o 
 -11  17   7     2057.89     2053.24    310.56 o 
 -10  17   7     2267.09     2026.83    244.31 o 
  -9  17   7     1502.32     1601.53    264.86 o 
  -8  17   7      128.48       16.70    254.25 o 
  -7  17   7      297.24      331.96    182.94 o 
  -6  17   7       93.83      122.92    169.84 o 
  -5  17   7     1297.20     1276.29    239.50 o 
  -4  17   7      757.03      159.21    221.02 o 
  -3  17   7       40.51       80.15    236.59 o 
  -2  17   7      145.42      403.11    187.69 o 
  -1  17   7     1714.77     1735.14    261.12 o 
   0  17   7     9232.74     9097.62    460.21 o 
   1  17   7     8132.17     7817.86    416.88 o 
   2  17   7       21.31      -51.39    164.82 o 
   3  17   7      134.28      238.29    152.40 o 
   4  17   7       87.74      105.32    146.80 o 
   5  17   7      298.81      244.97    263.65 o 
   6  17   7       87.38      184.02    225.58 o 
   7  17   7       16.31      -91.45    141.13 o 
   8  17   7      722.48      715.87    209.30 o 
   9  17   7     1527.60     1968.16    427.04 o 
  10  17   7      106.72       30.46    222.38 o 
  11  17   7      610.80      525.84    268.66 o 
  12  17   7     1752.82     2155.81    333.70 o 
  13  17   7     2105.35     1832.76    343.13 o 
  14  17   7       23.16     -365.47    365.47 o 
 -14  18   7        0.28     -136.57    201.92 o 
 -13  18   7      341.00      220.59    199.02 o 
 -12  18   7     1891.57     1992.78    268.86 o 
 -11  18   7      274.19      359.72    252.62 o 
 -10  18   7     1282.55     1714.90    297.75 o 
  -9  18   7     2063.09     1778.52    300.55 o 
  -8  18   7       52.51      198.75    206.77 o 
  -7  18   7      211.43      249.54    190.92 o 
  -6  18   7      349.41      360.53    197.69 o 
  -5  18   7      247.69      182.50    175.15 o 
  -4  18   7        3.00     -170.30    233.37 o 
  -3  18   7     1019.93      650.54    216.21 o 
  -2  18   7      132.85       48.87    171.63 o 
  -1  18   7     1159.10     1467.67    255.92 o 
   0  18   7     2201.38     2386.80    297.38 o 
   1  18   7       41.00      422.11    534.06 o 
   2  18   7     3076.00     3215.93    324.45 o 
   3  18   7     3044.73     2991.25    344.60 o 
   4  18   7      470.66      732.94    230.27 o 
   5  18   7      972.39      968.51    189.74 o 
   6  18   7      187.44      225.52    230.03 o 
   7  18   7      132.00      279.52    162.29 o 
   8  18   7      164.43      231.02    180.73 o 
   9  18   7      260.03      574.48    262.97 o 
  10  18   7       11.98      231.40    196.59 o 
  11  18   7        3.20     -132.27    305.37 o 
  12  18   7      103.04      -82.32    347.94 o 
 -13  19   7      240.51       92.38    216.25 o 
 -12  19   7        7.57      317.49    222.47 o 
 -11  19   7       46.55      356.61    228.23 o 
 -10  19   7     1312.26      441.90    329.77 o 
  -9  19   7     1676.03     1929.59    310.29 o 
  -8  19   7     1312.30     1884.58    299.73 o 
  -7  19   7      414.94      575.36    466.90 o 
  -6  19   7     1048.28     1348.97    262.02 o 
  -5  19   7      425.33      542.12    207.29 o 
  -4  19   7      267.60      108.82    252.43 o 
  -3  19   7     1297.81     1005.88    246.85 o 
  -2  19   7     1248.52     1169.32    378.59 o 
  -1  19   7      156.79      -37.90    157.78 o 
   0  19   7     1459.32     1535.94    271.57 o 
   1  19   7      576.40      852.14    230.60 o 
   2  19   7        0.83      230.51    194.13 o 
   3  19   7       93.18     -323.53    345.49 o 
   4  19   7      469.01        8.17    364.79 o 
   5  19   7      567.32      642.03    234.45 o 
   6  19   7     1153.37      877.86    255.95 o 
   7  19   7     2548.14     2912.75    539.02 o 
   8  19   7      544.46      735.71    216.02 o 
   9  19   7     4115.37     4181.77    330.69 o 
  10  19   7     1275.17     1593.17    395.26 o 
  11  19   7       17.21        3.05    277.59 o 
 -11  20   7        4.02     -201.51    201.51 o 
 -10  20   7      623.51      905.18    264.60 o 
  -9  20   7       87.98      546.19    244.55 o 
  -8  20   7     1974.36     2168.52    401.29 o 
  -7  20   7     1844.01     1821.66    310.93 o 
  -6  20   7      194.88     -168.16    168.16 o 
  -5  20   7      131.78       41.62    277.55 o 
  -4  20   7      290.20      567.64    211.23 o 
  -3  20   7        4.13      375.14    223.82 o 
  -2  20   7      560.30      458.13    213.30 o 
  -1  20   7       34.03      104.95    285.31 o 
   0  20   7      481.64      583.62    230.49 o 
   1  20   7      136.29      137.26    205.59 o 
   2  20   7        3.23       21.47    188.11 o 
   3  20   7      358.48      322.54    213.61 o 
   4  20   7      420.69      -88.43    334.46 o 
   5  20   7     2080.01     2512.89    353.71 o 
   6  20   7       94.76      -48.03    195.27 o 
   7  20   7      829.05      831.28    267.33 o 
   8  20   7     1419.94     1256.14    276.83 o 
   9  20   7      160.64      394.44    427.53 o 
  10  20   7       58.84      540.30    254.51 o 
 -10  21   7      399.99      763.16    439.50 o 
  -9  21   7      152.56      602.11    259.81 o 
  -8  21   7     1065.24     1213.06    432.84 o 
  -7  21   7       58.09       95.78    201.67 o 
  -6  21   7       33.60     -258.69    298.58 o 
  -5  21   7      664.84      838.48    266.05 o 
  -4  21   7      974.05      723.66    271.22 o 
  -3  21   7      253.39      233.26    287.68 o 
  -2  21   7      405.10      455.60    222.73 o 
  -1  21   7      245.73      208.28    391.99 o 
   0  21   7       63.72      530.54    218.10 o 
   1  21   7     1056.68     1276.52    369.10 o 
   2  21   7      122.57     -277.14    444.31 o 
   3  21   7     1630.31     1991.14    317.67 o 
   4  21   7     1253.79     1046.78    288.77 o 
   5  21   7      193.71      421.40    242.76 o 
   6  21   7       24.42     -102.03    217.48 o 
   7  21   7      385.58      417.26    259.01 o 
   8  21   7       82.82      240.22    253.29 o 
  -7  22   7      282.49      720.38    255.44 o 
  -6  22   7      736.45      495.53    241.54 o 
  -5  22   7      458.52      770.87    254.73 o 
  -4  22   7      750.44     1414.43    280.99 o 
  -3  22   7      369.98      599.77    241.33 o 
  -2  22   7     1852.73     2200.53    337.63 o 
  -1  22   7     2607.02     1687.85    321.27 o 
   0  22   7       66.07      322.88    225.31 o 
   1  22   7     1673.38     1177.95    591.12 o 
   2  22   7       94.29     -128.07    629.24 o 
   3  22   7       13.80      479.24    237.37 o 
   4  22   7      412.48      472.06    241.85 o 
   5  22   7      574.55      501.55    249.19 o 
  -2  23   7      148.83      439.08    248.29 o 
  -1  23   7       13.51       86.21    210.24 o 
   0  23   7      310.01      651.79    258.90 o 
   1  23   7       40.33      463.51    479.16 o 
 -22   0   8     1647.53     1837.10    228.87 o 
 -21   0   8     1762.90     1791.19    287.62 o 
 -20   0   8      336.80      640.88    172.88 o 
 -19   0   8     9205.25    10021.07    366.80 o 
 -18   0   8     5109.02     5058.76    308.90 o 
 -17   0   8        0.40      161.31    115.96 o 
 -16   0   8      754.49      705.72    128.99 o 
 -15   0   8      318.43      193.54    115.68 o 
 -14   0   8      692.55      733.52    133.65 o 
 -13   0   8     1304.07     1240.02    142.55 o 
 -12   0   8     3191.64     3267.25    160.41 o 
 -11   0   8       92.54       47.28     82.26 o 
 -10   0   8     2890.12     3087.70    145.26 o 
  -9   0   8       19.32       58.08     68.00 o 
  -8   0   8    19510.15    19542.39    309.96 o 
  -7   0   8    26463.27    25555.72    353.52 o 
  -6   0   8    34181.44    33202.84    413.08 o 
  -5   0   8       44.34       13.14     47.95 o 
  -4   0   8    24950.74    23982.16    317.39 o 
  -3   0   8      158.88      113.09     53.65 o 
  -2   0   8    26480.82    25339.59    326.48 o 
  -1   0   8     3395.86     3450.54    183.01 o 
   0   0   8     3640.39     3375.99    134.93 o 
   1   0   8      144.58      261.21    156.88 o 
   2   0   8     1660.50     1446.92    214.34 o 
   3   0   8    10605.91    11506.46    457.25 o 
   4   0   8     8617.60     7647.17    376.22 o 
   5   0   8     6521.34     6090.78    349.53 o 
   6   0   8    18732.02    17690.02    621.05 o 
   7   0   8       20.31      -88.93    152.51 o 
   8   0   8      530.90      309.33    195.18 o 
   9   0   8    30215.99    32372.82    972.15 o 
  10   0   8     4356.98     4471.50    400.95 o 
  11   0   8       70.92      285.40    228.89 o 
  12   0   8    19104.56    19855.16    784.76 o 
  13   0   8      125.35      -35.14    213.40 o 
  14   0   8     6482.98     6279.78    485.64 o 
  15   0   8       70.45       48.29    240.61 o 
  16   0   8     4560.85     5176.92    494.17 o 
  17   0   8       10.48      277.71    290.40 o 
  18   0   8     3549.20     3749.19    320.43 o 
  19   0   8     3641.52     4308.30    347.04 o 
  20   0   8       16.30       53.12    393.14 o 
 -22   1   8       23.96       42.80    124.76 o 
 -21   1   8       13.08      172.74    113.79 o 
 -20   1   8     1248.52     1328.40    179.79 o 
 -19   1   8      936.32      958.51    129.52 o 
 -18   1   8      158.24      150.76     93.93 o 
 -17   1   8     1503.06     1551.64    125.63 o 
 -16   1   8      131.82      127.78     84.13 o 
 -15   1   8     5305.16     5286.49    176.01 o 
 -14   1   8     6545.08     6342.49    183.67 o 
 -13   1   8      225.53      165.22     70.85 o 
 -12   1   8       78.87       13.22     57.28 o 
 -11   1   8     1170.08     1174.61     78.74 o 
 -10   1   8     7305.60     7357.72    142.88 o 
  -9   1   8       80.53       81.57     47.11 o 
  -8   1   8    11818.43    11290.57    161.14 o 
  -7   1   8    26104.29    25275.15    250.14 o 
  -6   1   8      163.51      215.91     40.61 o 
  -5   1   8      863.97      686.32     49.96 o 
  -4   1   8     2321.95     2469.32     71.01 o 
  -3   1   8    68598.62    71570.51    505.62 o 
  -2   1   8    31119.32    29860.17    259.07 o 
  -1   1   8     4667.87     4835.14     99.20 o 
   0   1   8     6079.50     5941.55    120.89 o 
   1   1   8     3637.28     3950.95    320.26 o 
   2   1   8    16183.08    16786.96    406.26 o 
   3   1   8     1260.16     1065.28    138.79 o 
   4   1   8     3354.42     3354.01    203.11 o 
   5   1   8     8219.34     8764.13    296.61 o 
   6   1   8     4700.02     5124.41    245.30 o 
   7   1   8     5200.98     5257.51    264.62 o 
   8   1   8     1179.51     1199.49    366.17 o 
   9   1   8     5079.92     5249.41    286.51 o 
  10   1   8    10148.84    10143.96    582.97 o 
  11   1   8     2796.57     2831.80    391.30 o 
  12   1   8     2126.62     2305.91    236.34 o 
  13   1   8      953.14     1050.56    440.58 o 
  14   1   8      858.09     1032.55    199.59 o 
  15   1   8     1766.76     1706.37    236.31 o 
  16   1   8      287.93      294.61    197.14 o 
  17   1   8       20.75      -88.69    177.62 o 
  18   1   8       27.78      101.13    129.44 o 
  19   1   8        0.54       21.54    181.53 o 
  20   1   8        3.06       82.09    258.50 o 
 -22   2   8      160.39      112.32    187.69 o 
 -21   2   8      351.26      289.95    115.84 o 
 -20   2   8       40.50      -27.16    112.34 o 
 -19   2   8      736.68      771.05    121.44 o 
 -18   2   8      305.68      401.62    102.41 o 
 -17   2   8      589.99      662.09    101.89 o 
 -16   2   8     4505.59     4501.19    169.10 o 
 -15   2   8     2558.01     2518.44    126.31 o 
 -14   2   8     1747.04     1810.97    107.63 o 
 -13   2   8    14985.05    14262.54    235.17 o 
 -12   2   8     8103.93     7899.12    170.92 o 
 -11   2   8      124.86       63.34     59.03 o 
 -10   2   8     3147.98     2784.94    100.59 o 
  -9   2   8     2983.70     2761.42     92.57 o 
  -8   2   8     3348.19     3236.68     94.24 o 
  -7   2   8     6165.83     6466.60    113.37 o 
  -6   2   8     2701.36     2527.29     73.94 o 
  -5   2   8     5464.72     5735.84    100.20 o 
  -4   2   8     1581.85     1740.18     58.86 o 
  -3   2   8     5613.14     5661.02     89.83 o 
  -2   2   8    39831.59    39815.75    400.34 o 
  -1   2   8    14917.68    14454.55    185.27 o 
   0   2   8     2676.51     2539.29     96.83 o 
   1   2   8      460.59      439.48     64.25 o 
   2   2   8     1308.04     1202.34     81.07 o 
   3   2   8     7999.65     6938.13    260.05 o 
   4   2   8    16488.37     9770.69    399.87 o 
   5   2   8       43.96       25.55     84.71 o 
   6   2   8     4298.39     1958.52    210.10 o 
   7   2   8       33.75       24.65    114.83 o 
   8   2   8     1665.61     2010.72    478.55 o 
   9   2   8     4825.37     4469.93    267.83 o 
  10   2   8    10729.41    11393.30    813.28 o 
  11   2   8      573.08      679.63    170.56 o 
  12   2   8     3056.07     3463.35    263.52 o 
  13   2   8     2066.58     2250.21    234.49 o 
  14   2   8     1450.98     1595.88    233.11 o 
  15   2   8     1261.44     1324.12    231.35 o 
  16   2   8      507.31      816.85    160.35 o 
  17   2   8     1429.74     1671.54    228.37 o 
  18   2   8     3725.50     4622.01    277.14 o 
  19   2   8      629.27      936.09    186.92 o 
  20   2   8      111.67      396.87    194.55 o 
 -22   3   8      125.58      113.88    138.17 o 
 -21   3   8      614.44      676.34    127.59 o 
 -20   3   8       44.32      118.73    100.19 o 
 -19   3   8     3119.33     3444.83    175.76 o 
 -18   3   8     1907.15     1965.59    142.09 o 
 -17   3   8      229.28       50.20     80.92 o 
 -16   3   8      694.48      585.51    160.58 o 
 -15   3   8     7786.42     7601.99    230.30 o 
 -14   3   8      360.42      378.13     84.07 o 
 -13   3   8     3186.45     3245.27    132.38 o 
 -12   3   8     3740.16     3429.76    128.96 o 
 -11   3   8    36177.64    33571.31    359.37 o 
 -10   3   8    13929.06    13439.39    206.55 o 
  -9   3   8    27029.28    26107.04    271.47 o 
  -8   3   8     6278.77     6389.49    119.42 o 
  -7   3   8    36743.78    35349.90    298.49 o 
  -6   3   8    54291.93    54297.89    399.38 o 
  -5   3   8      424.98      433.80     42.46 o 
  -4   3   8      312.61      249.40     37.56 o 
  -3   3   8    22319.10    21013.03    192.85 o 
  -2   3   8    21124.49    20406.62    208.03 o 
  -1   3   8    11583.02    11699.59    249.07 o 
   0   3   8     1772.05     1994.11     92.61 o 
   1   3   8    91723.88    93131.62   1789.20 o 
   2   3   8    44101.58    44859.55    669.60 o 
   3   3   8     5003.45     4984.04    147.48 o 
   4   3   8    26482.04    26343.85    351.29 o 
   5   3   8    13771.73    13485.01    301.50 o 
   6   3   8    46576.88    47253.43    827.16 o 
   7   3   8      155.98       72.70    132.72 o 
   8   3   8     4670.68     4706.06    259.43 o 
   9   3   8     1808.31     1885.49    363.41 o 
  10   3   8     9397.59     8931.98    357.39 o 
  11   3   8      674.56      633.20    194.51 o 
  12   3   8      217.74       48.70     99.81 o 
  13   3   8     4110.52     4353.61    446.83 o 
  14   3   8     5793.86     4682.96    475.86 o 
  15   3   8       10.41      185.24    276.25 o 
  16   3   8     1175.04     1002.50    209.10 o 
  17   3   8       26.96       83.64    154.68 o 
  18   3   8     1962.55     2284.76    493.08 o 
  19   3   8      699.93      570.90    174.04 o 
  20   3   8       83.30      349.68    162.59 o 
 -22   4   8      807.47     1044.83    150.65 o 
 -21   4   8      232.53      157.88    119.94 o 
 -20   4   8       53.50      -65.23    102.88 o 
 -19   4   8        9.30      -24.13    107.27 o 
 -18   4   8      779.00      833.70    117.36 o 
 -17   4   8     1434.54     1682.11    125.17 o 
 -16   4   8      158.57      168.68     83.02 o 
 -15   4   8     1010.57     1092.21     97.23 o 
 -14   4   8     1432.66     1536.48     97.11 o 
 -13   4   8     2318.11     2147.82    112.90 o 
 -12   4   8     1389.25     1420.56     97.03 o 
 -11   4   8     6886.51     6607.65    149.16 o 
 -10   4   8     5956.19     5585.31    134.37 o 
  -9   4   8     2339.46     2340.91     95.07 o 
  -8   4   8     1892.15     1854.59     78.35 o 
  -7   4   8    15815.53    15642.59    181.37 o 
  -6   4   8     4463.92     4265.92     93.22 o 
  -5   4   8      245.94      311.16     40.78 o 
  -4   4   8     2914.19     2788.75     73.32 o 
  -3   4   8    15770.41    15570.56    245.77 o 
  -2   4   8     1033.72      903.67     47.45 o 
  -1   4   8      960.59      935.91     51.12 o 
   0   4   8     6303.80     6624.93    100.31 o 
   1   4   8     6315.79     6050.28    216.73 o 
   2   4   8     1131.41     1415.67     74.05 o 
   3   4   8     3833.08     3765.58    109.65 o 
   4   4   8    14543.79    14047.93    233.04 o 
   5   4   8     3863.62     3813.49    121.81 o 
   6   4   8     5393.10     5482.97    143.26 o 
   7   4   8    10949.35    10622.30    293.00 o 
   8   4   8    16613.95    16859.68    452.76 o 
   9   4   8      423.24      411.93    151.22 o 
  10   4   8       93.39       22.08    149.27 o 
  11   4   8      445.37      529.45    172.66 o 
  12   4   8      324.58      502.03    172.18 o 
  13   4   8     1620.73     1742.76    223.28 o 
  14   4   8     6173.74     6796.09    364.24 o 
  15   4   8      202.07      183.03    154.92 o 
  16   4   8       23.63      -35.35    225.57 o 
  17   4   8      217.42      353.27    173.87 o 
  18   4   8       37.50      -46.18    222.29 o 
  19   4   8       37.65      -85.96    145.69 o 
  20   4   8     1302.25     1018.77    191.76 o 
 -22   5   8        1.58      277.29    148.88 o 
 -21   5   8      665.86      612.07    128.16 o 
 -20   5   8        3.47      143.41    103.75 o 
 -19   5   8      809.32      934.78    125.02 o 
 -18   5   8      149.15       18.06    108.60 o 
 -17   5   8     2264.77     2158.33    142.78 o 
 -16   5   8      833.72      739.05    110.09 o 
 -15   5   8      603.03      467.03     84.72 o 
 -14   5   8        3.53      -61.51     61.51 o 
 -13   5   8     4536.03     4356.26    145.31 o 
 -12   5   8     7036.86     6953.67    160.37 o 
 -11   5   8     4777.82     4595.63    131.06 o 
 -10   5   8        5.52      -26.63     50.75 o 
  -9   5   8     3715.25     3657.20    107.02 o 
  -8   5   8     4389.37     4395.38    119.99 o 
  -7   5   8      881.76      843.33     59.61 o 
  -6   5   8     1406.22     1573.62     68.24 o 
  -5   5   8    33936.16    35118.15    290.72 o 
  -4   5   8    12692.68    11939.97    151.99 o 
  -3   5   8    13126.73    13201.77    153.76 o 
  -2   5   8    14920.89    14872.42    201.01 o 
  -1   5   8     3969.13     3906.67     79.12 o 
   0   5   8    18300.77    17800.63    189.09 o 
   1   5   8      149.86      209.20     50.82 o 
   2   5   8    10839.96    10775.05    249.87 o 
   3   5   8    14591.33    14914.32    253.36 o 
   4   5   8     2403.49     2600.88     90.62 o 
   5   5   8      618.74      675.78     77.97 o 
   6   5   8      213.15      252.63     75.65 o 
   7   5   8     8942.44     9102.28    427.31 o 
   8   5   8    12726.69    11694.43    319.83 o 
   9   5   8        6.85      121.88    122.35 o 
  10   5   8     4360.75     4248.50    266.18 o 
  11   5   8      222.20      265.48    150.40 o 
  12   5   8      604.87      448.59    162.91 o 
  13   5   8      152.47      102.53    235.20 o 
  14   5   8      260.84      262.85    156.71 o 
  15   5   8       36.83       61.84    153.81 o 
  16   5   8     1309.49     1369.91    325.56 o 
  17   5   8        1.50       89.36    222.73 o 
  18   5   8       98.48      394.20    289.73 o 
  19   5   8      327.89      460.96    274.55 o 
  20   5   8       96.29      196.27    156.11 o 
 -21   6   8      191.86      604.92    340.13 o 
 -20   6   8        9.59      111.79    113.28 o 
 -19   6   8      490.81      296.66    179.19 o 
 -18   6   8      875.77      916.30    121.08 o 
 -17   6   8     3028.16     3201.32    162.02 o 
 -16   6   8      304.67      409.11    103.00 o 
 -15   6   8      798.56      791.64     94.29 o 
 -14   6   8     1333.05     1435.26     98.07 o 
 -13   6   8       23.25       67.39     62.24 o 
 -12   6   8     6968.55     6793.60    160.26 o 
 -11   6   8     4457.42     4059.03    128.11 o 
 -10   6   8      812.26      778.83     71.67 o 
  -9   6   8     2062.98     2254.51     91.52 o 
  -8   6   8     4101.39     3906.23    107.19 o 
  -7   6   8     3815.73     3868.77    131.86 o 
  -6   6   8      222.57      195.77     37.71 o 
  -5   6   8       17.08       35.13     35.85 o 
  -4   6   8     1230.06     1358.32     68.26 o 
  -3   6   8       21.67        6.85     21.97 o 
  -2   6   8     7699.79     7506.49    117.93 o 
  -1   6   8    19918.13    20642.08    198.99 o 
   0   6   8     2401.41     2429.74     91.39 o 
   1   6   8     3367.53     3461.06    100.51 o 
   2   6   8    22243.54    22165.52    264.76 o 
   3   6   8     9270.33     9075.20    150.28 o 
   4   6   8     2895.55     3103.75     93.87 o 
   5   6   8    12908.70    12475.89    297.96 o 
   6   6   8     4824.43     5023.30    213.82 o 
   7   6   8     5435.26     5243.77    229.38 o 
   8   6   8    20460.21    20388.61    426.10 o 
   9   6   8     1567.07     1728.81    167.74 o 
  10   6   8     1186.95     1557.86    172.41 o 
  11   6   8      177.93      345.08    257.60 o 
  12   6   8     2686.50     2323.67    383.41 o 
  13   6   8     3269.79     3249.41    240.25 o 
  14   6   8    10082.95    10293.68    395.16 o 
  15   6   8     1752.32     2160.56    279.19 o 
  16   6   8     1599.31     1899.66    237.31 o 
  17   6   8       66.04      -21.32    215.22 o 
  18   6   8      861.47      815.54    378.04 o 
  19   6   8      307.59      658.66    365.56 o 
 -21   7   8       31.24      159.10    151.56 o 
 -20   7   8      341.30      488.78    138.31 o 
 -19   7   8      428.57      847.06    244.69 o 
 -18   7   8      164.11      -93.61     93.61 o 
 -17   7   8      166.54       32.57    104.18 o 
 -16   7   8     3516.65     3357.20    161.95 o 
 -15   7   8     3359.82     3751.06    139.32 o 
 -14   7   8     1630.50     1732.13    103.71 o 
 -13   7   8      142.50       92.92     65.73 o 
 -12   7   8      488.09      425.51     71.20 o 
 -11   7   8     4202.80     4060.71    127.20 o 
 -10   7   8     2694.92     2657.61    103.95 o 
  -9   7   8       42.88       23.66     51.53 o 
  -8   7   8     1511.96     1445.65     76.98 o 
  -7   7   8    16287.13    16020.70    201.82 o 
  -6   7   8    12216.46    12250.42    179.42 o 
  -5   7   8     1255.55     1331.40     74.80 o 
  -4   7   8     4910.62     4780.42    142.96 o 
  -3   7   8    11829.66    11871.36    161.46 o 
  -2   7   8    10570.72    11104.35    157.37 o 
  -1   7   8       21.35        8.10     31.85 o 
   0   7   8       73.01      123.84     56.62 o 
   1   7   8     6736.10     6912.09    157.84 o 
   2   7   8     6678.65     6800.08    150.00 o 
   3   7   8      109.59       41.53     49.78 o 
   4   7   8       27.85      -65.56     82.38 o 
   5   7   8     6403.71     6194.43    215.75 o 
   6   7   8    15219.30    15339.77    348.13 o 
   7   7   8     5743.96     6070.50    238.72 o 
   8   7   8      146.27      151.31    278.27 o 
   9   7   8      131.14       21.51    172.96 o 
  10   7   8     3759.84     3755.37    306.48 o 
  11   7   8     1438.66     1627.23    169.93 o 
  12   7   8      214.40      119.67    130.80 o 
  13   7   8      206.64       62.95    130.46 o 
  14   7   8     1532.96     1598.48    319.75 o 
  15   7   8      678.07      859.36    336.61 o 
  16   7   8      195.03      139.70    300.41 o 
  17   7   8      523.32      782.73    369.18 o 
  18   7   8      396.90      909.02    392.29 o 
  19   7   8      322.80      662.78    369.48 o 
 -21   8   8      426.98      801.43    157.77 o 
 -20   8   8        4.42     -104.96    104.96 o 
 -19   8   8        9.60      113.99    122.92 o 
 -18   8   8     1289.31     1542.28    192.44 o 
 -17   8   8     3242.49     3326.88    184.34 o 
 -16   8   8      697.24      509.43    105.29 o 
 -15   8   8      409.28      538.53     94.77 o 
 -14   8   8      177.56       54.43     70.80 o 
 -13   8   8        6.02      -59.01     59.01 o 
 -12   8   8     3958.92     3636.46    124.11 o 
 -11   8   8      495.69      570.98     73.18 o 
 -10   8   8       85.26       40.44     52.68 o 
  -9   8   8     3823.42     3772.99    114.78 o 
  -8   8   8     4695.98     4522.76    118.54 o 
  -7   8   8      371.99      454.89     57.89 o 
  -6   8   8     2736.11     2763.92     90.50 o 
  -5   8   8     2393.14     2524.22     96.18 o 
  -4   8   8     2892.70     2959.97    126.85 o 
  -3   8   8     1947.38     1944.39     70.43 o 
  -2   8   8     2419.55     2265.34     73.96 o 
  -1   8   8    13032.24    13157.85    164.69 o 
   0   8   8     6796.22     6946.38    176.51 o 
   1   8   8       12.48       52.26     49.42 o 
   2   8   8    29833.12    30200.00    600.17 o 
   3   8   8    11868.59    12134.93    385.46 o 
   4   8   8      574.49      740.24    106.17 o 
   5   8   8      791.72      771.35    117.55 o 
   6   8   8      586.72      192.62    170.43 o 
   7   8   8      875.72      716.80    189.83 o 
   8   8   8     7158.47     7273.98    369.82 o 
   9   8   8     2124.07     2106.32    160.89 o 
  10   8   8      718.14      753.88    126.94 o 
  11   8   8      968.71      932.05    237.35 o 
  12   8   8     1075.95     1298.77    266.64 o 
  13   8   8     2242.87     2147.30    383.72 o 
  14   8   8     3409.00     3400.76    472.85 o 
  15   8   8      611.83     1097.28    345.99 o 
  16   8   8     1413.22     1154.16    384.80 o 
  17   8   8      835.75      559.56    356.93 o 
  18   8   8       37.88      346.89    350.21 o 
  19   8   8      273.98      295.36    295.94 o 
 -20   9   8        0.54     -108.02    149.83 o 
 -19   9   8      677.16      832.87    154.77 o 
 -18   9   8      201.90      379.23    127.53 o 
 -17   9   8     2626.59     2690.64    170.03 o 
 -16   9   8        0.78      -88.97     88.97 o 
 -15   9   8     3748.04     3805.79    171.03 o 
 -14   9   8     1968.26     1798.07    107.70 o 
 -13   9   8     5789.82     5899.13    157.33 o 
 -12   9   8     1346.43     1460.00     92.18 o 
 -11   9   8     3318.69     3526.48    118.88 o 
 -10   9   8       16.86       -8.20     57.98 o 
  -9   9   8     9762.91     9630.08    160.92 o 
  -8   9   8     3947.92     3923.49    130.33 o 
  -7   9   8    15686.61    15279.54    204.23 o 
  -6   9   8     7318.07     7118.43    147.00 o 
  -5   9   8    16918.18    16043.89    356.63 o 
  -4   9   8     4840.14     5310.86    112.53 o 
  -3   9   8    27302.43    27918.48    269.37 o 
  -2   9   8     9265.72     9252.93    139.46 o 
  -1   9   8    10918.33    10680.17    156.62 o 
   0   9   8    24040.54    24553.64    319.33 o 
   1   9   8      181.31      132.87     70.01 o 
   2   9   8     4043.51     4130.43    145.85 o 
   3   9   8     5505.05     5406.49    281.53 o 
   4   9   8     4796.25     4854.27    286.04 o 
   5   9   8     1607.65     1643.56    204.32 o 
   6   9   8     5755.70     5209.48    312.34 o 
   7   9   8     1490.84     1242.23    356.22 o 
   8   9   8     8241.22     7963.20    391.86 o 
   9   9   8     1814.88     1827.99    255.58 o 
  10   9   8     5644.56     5303.97    550.67 o 
  11   9   8     1614.00     1781.66    263.26 o 
  12   9   8     4962.04     4849.34    368.12 o 
  13   9   8      400.11      463.53    226.63 o 
  14   9   8     1609.92     1449.62    393.08 o 
  15   9   8      627.56       60.15    312.05 o 
  16   9   8      298.40     -215.19    298.87 o 
  17   9   8        8.59      110.15    315.90 o 
  18   9   8       80.25      209.11    340.15 o 
 -20  10   8       43.77      587.00    191.77 o 
 -19  10   8     1621.26     1561.78    180.29 o 
 -18  10   8     1984.42     1890.45    180.48 o 
 -17  10   8      870.96      832.62    133.30 o 
 -16  10   8      125.12      121.83    101.02 o 
 -15  10   8      109.48      103.04     90.85 o 
 -14  10   8      223.22      291.89     90.67 o 
 -13  10   8       22.10      -25.26    125.10 o 
 -12  10   8      892.92      902.39     84.93 o 
 -11  10   8     1653.14     1825.03     95.59 o 
 -10  10   8      163.84      194.85     60.96 o 
  -9  10   8     1003.98     1018.45     79.86 o 
  -8  10   8      897.16      993.78     73.83 o 
  -7  10   8    10877.67    10218.76    160.93 o 
  -6  10   8     9688.31     9892.29    191.47 o 
  -5  10   8     1299.28     1241.39     71.02 o 
  -4  10   8     6100.36     6337.84    124.82 o 
  -3  10   8    19468.84    18938.34    212.73 o 
  -2  10   8     1929.07     1828.95     94.74 o 
  -1  10   8       55.66      106.13     65.80 o 
   0  10   8       76.47       -3.20     68.90 o 
   1  10   8      701.49      752.30    101.47 o 
   2  10   8      367.58      339.37    112.02 o 
   3  10   8     3791.59     3451.20    236.88 o 
   4  10   8     5749.13     5667.21    343.58 o 
   5  10   8      930.18      909.15    353.20 o 
   6  10   8       40.68      -15.25    210.10 o 
   7  10   8     1394.22     1018.41    209.61 o 
   8  10   8     4032.67     4335.03    322.41 o 
   9  10   8     5409.55     5077.22    340.85 o 
  10  10   8      903.34      842.99    230.15 o 
  11  10   8      719.56      726.68    227.31 o 
  12  10   8     1733.18     1405.22    274.81 o 
  13  10   8        9.17     -253.83    499.68 o 
  14  10   8       23.91      126.46    215.77 o 
  15  10   8      186.78      502.72    313.77 o 
  16  10   8      369.88      200.64    302.85 o 
  17  10   8        0.41      126.40    330.37 o 
  18  10   8      979.24      802.31    365.74 o 
 -20  11   8     1668.69     2190.74    491.62 o 
 -19  11   8       14.85      193.72    136.81 o 
 -18  11   8       20.28       46.77    114.46 o 
 -17  11   8      973.97      792.92    135.29 o 
 -16  11   8      194.80      150.25    106.72 o 
 -15  11   8        9.67       68.90     93.95 o 
 -14  11   8      220.18      396.04    100.87 o 
 -13  11   8     6313.97     6126.20    193.40 o 
 -12  11   8      813.19      747.61     88.32 o 
 -11  11   8     1915.55     1858.24    105.12 o 
 -10  11   8     1036.30     1098.07     81.72 o 
  -9  11   8    24098.46    24442.78    314.08 o 
  -8  11   8    14592.78    14078.68    270.32 o 
  -7  11   8      241.93      235.52     57.44 o 
  -6  11   8      644.78      617.21     63.70 o 
  -5  11   8     4106.71     4327.33    134.21 o 
  -4  11   8     8433.09     8509.79    173.00 o 
  -3  11   8      260.90      324.15     76.54 o 
  -2  11   8     1482.55     1664.54    110.39 o 
  -1  11   8    13460.39    13216.80    279.35 o 
   0  11   8     9955.72    10936.08    322.67 o 
   1  11   8      318.19      413.99    118.89 o 
   2  11   8      583.23      446.39    125.00 o 
   3  11   8    18496.10    18394.80    431.43 o 
   4  11   8    13170.08    12326.55    443.50 o 
   5  11   8      697.14      807.07    189.79 o 
   6  11   8     4688.32     4505.49    313.40 o 
   7  11   8      263.97      161.64    222.27 o 
   8  11   8     5942.28     5891.04    359.04 o 
   9  11   8     1694.29     1662.44    248.82 o 
  10  11   8      531.83      500.12    218.07 o 
  11  11   8     4765.37     5137.39    378.78 o 
  12  11   8     2629.83     2449.28    321.11 o 
  13  11   8        0.64      291.32    239.00 o 
  14  11   8       56.86       36.64    236.06 o 
  15  11   8     2062.68     1686.21    538.65 o 
  16  11   8     1568.05     1312.28    415.99 o 
  17  11   8       13.16      185.43    326.89 o 
 -19  12   8      335.38      670.98    230.24 o 
 -18  12   8       58.45      311.60    159.89 o 
 -17  12   8      124.08      245.46    120.41 o 
 -16  12   8      213.40      387.57    163.28 o 
 -15  12   8     1704.51     1712.17    158.81 o 
 -14  12   8      406.57      357.93    107.33 o 
 -13  12   8     7318.83     7310.69    223.68 o 
 -12  12   8     1850.46     2014.66    125.83 o 
 -11  12   8        3.72      -24.21     65.48 o 
 -10  12   8     1566.03     1531.54     97.60 o 
  -9  12   8     1180.24     1401.65    101.37 o 
  -8  12   8       65.98       -4.01     53.76 o 
  -7  12   8       37.03       32.35     52.81 o 
  -6  12   8      154.20      144.77     68.23 o 
  -5  12   8      296.12      289.98     68.78 o 
  -4  12   8     2339.43     2314.03    106.84 o 
  -3  12   8     3369.72     3403.51    125.98 o 
  -2  12   8     7175.80     6949.11    207.85 o 
  -1  12   8     9307.86     9237.21    311.28 o 
   0  12   8     1968.06     2184.10    217.97 o 
   1  12   8      582.62      723.82    136.39 o 
   2  12   8     2407.52     2557.17    191.91 o 
   3  12   8    15347.01    13978.23    383.15 o 
   4  12   8     7923.19     7370.25    485.48 o 
   5  12   8     3918.37     3543.30    316.56 o 
   6  12   8     2442.77     2595.48    255.05 o 
   7  12   8      105.85      -22.00    164.93 o 
   8  12   8      840.49      994.61    223.97 o 
   9  12   8      436.58      342.17    194.22 o 
  10  12   8     7732.86     7428.68    428.19 o 
  11  12   8        8.78      298.20    209.10 o 
  12  12   8     3203.68     3597.41    628.35 o 
  13  12   8      746.98      687.72    261.79 o 
  14  12   8      173.71      -46.10    317.33 o 
  15  12   8      473.74      157.11    265.79 o 
  16  12   8     1321.45     1360.53    431.35 o 
  17  12   8      215.27       98.16    309.55 o 
 -18  13   8        3.25      613.76    248.78 o 
 -17  13   8      273.14      579.37    169.67 o 
 -16  13   8       86.83      201.59    143.40 o 
 -15  13   8      470.04      488.93    160.48 o 
 -14  13   8      590.19      765.80    149.13 o 
 -13  13   8      392.45      577.90    107.64 o 
 -12  13   8     1233.70     1125.88    145.07 o 
 -11  13   8     3760.59     3807.96    179.19 o 
 -10  13   8       30.38       -8.09     91.12 o 
  -9  13   8      111.77      163.86     74.82 o 
  -8  13   8       11.30      -62.36     67.14 o 
  -7  13   8      181.77      200.99     75.98 o 
  -6  13   8     2010.92     2008.57    107.32 o 
  -5  13   8       64.52       98.68     65.38 o 
  -4  13   8       34.97       -0.85     60.75 o 
  -3  13   8     1998.55     2253.48    192.08 o 
  -2  13   8     1964.62     2021.33    186.62 o 
  -1  13   8      238.23      252.89    122.88 o 
   0  13   8     1584.86     1545.90    174.65 o 
   1  13   8     6668.35     6223.63    275.22 o 
   2  13   8     3175.55     3395.00    222.16 o 
   3  13   8     1409.87     1284.01    166.64 o 
   4  13   8     2958.21     3360.15    222.32 o 
   5  13   8     1791.88     1693.84    234.55 o 
   6  13   8      917.82     1138.00    498.80 o 
   7  13   8     3149.92     3512.88    300.13 o 
   8  13   8      189.85        2.94    290.90 o 
   9  13   8      735.19      427.90    374.34 o 
  10  13   8       11.13     -179.82    188.62 o 
  11  13   8       78.41      101.90    207.22 o 
  12  13   8     1097.51     1061.32    417.66 o 
  13  13   8      148.45      277.70    335.12 o 
  14  13   8      131.71      223.32    238.39 o 
  15  13   8       16.12       -7.36    258.08 o 
  16  13   8      763.41     1056.38    315.33 o 
 -18  14   8      151.11      409.37    232.08 o 
 -17  14   8       46.09      402.59    218.43 o 
 -16  14   8       25.57      154.56    300.13 o 
 -15  14   8        4.73       74.88    176.55 o 
 -14  14   8      379.75      563.84    199.48 o 
 -13  14   8      852.53     1312.58    261.70 o 
 -12  14   8      506.26      380.44    171.17 o 
 -11  14   8       99.91      292.55    150.64 o 
 -10  14   8     1746.35     2005.49    211.15 o 
  -9  14   8      956.38     1057.40    130.49 o 
  -8  14   8     3481.33     3443.03    145.35 o 
  -7  14   8     4764.28     4817.61    168.20 o 
  -6  14   8     1390.51     1341.73    109.07 o 
  -5  14   8      261.69      306.92     95.32 o 
  -4  14   8     2150.72     2102.74    170.91 o 
  -3  14   8     2451.79     2777.69    186.84 o 
  -2  14   8     3468.90     3459.61    217.84 o 
  -1  14   8      795.22      536.95    145.14 o 
   0  14   8     1531.00     1746.69    187.87 o 
   1  14   8      145.67      156.09    114.43 o 
   2  14   8     1273.56     1132.02    167.39 o 
   3  14   8      681.12      551.92    194.70 o 
   4  14   8     3336.53     3291.35    232.89 o 
   5  14   8     5177.69     4788.13    260.73 o 
   6  14   8      926.92      935.15    476.84 o 
   7  14   8      897.44      829.42    218.64 o 
   8  14   8      485.61      602.99    236.63 o 
   9  14   8     2564.99     2446.28    299.58 o 
  10  14   8     1300.88     1541.98    280.93 o 
  11  14   8      223.47      263.27    286.71 o 
  12  14   8     3141.90     3182.17    354.03 o 
  13  14   8      501.94      325.54    253.64 o 
  14  14   8      311.19      623.58    277.35 o 
  15  14   8      110.23     -111.58    249.15 o 
  16  14   8     1728.22     2245.56    377.39 o 
 -17  15   8     3817.70     4007.52    434.68 o 
 -16  15   8      390.98      506.49    216.57 o 
 -15  15   8       53.45      181.39    274.24 o 
 -14  15   8      114.38       68.51    179.06 o 
 -13  15   8     4269.85     4503.03    307.63 o 
 -12  15   8     1409.73     1422.41    217.43 o 
 -11  15   8      230.87      208.15    157.03 o 
 -10  15   8      252.45      -40.93    141.50 o 
  -9  15   8     1807.40     2037.06    185.62 o 
  -8  15   8      102.25      213.37     90.19 o 
  -7  15   8     2034.71     2042.35    234.26 o 
  -6  15   8      512.45      565.34    155.91 o 
  -5  15   8    19659.81    18988.05    507.60 o 
  -4  15   8    14931.53    14125.09    434.38 o 
  -3  15   8     1888.56     1882.95    204.53 o 
  -2  15   8      355.48      463.08    142.80 o 
  -1  15   8     4128.04     3858.69    409.27 o 
   0  15   8    10436.54     9933.94    357.06 o 
   1  15   8       22.25      -31.75    213.25 o 
   2  15   8     1904.06     1789.96    197.74 o 
   3  15   8     1862.95     2323.83    437.47 o 
   4  15   8     3420.67     3563.79    244.90 o 
   5  15   8      559.83      937.79    171.28 o 
   6  15   8       22.28      206.51    140.15 o 
   7  15   8     6748.79     5370.53    373.19 o 
   8  15   8     5279.26     5201.10    369.10 o 
   9  15   8        1.70      378.98    221.80 o 
  10  15   8     2384.24     1958.58    296.75 o 
  11  15   8        9.82      489.94    280.34 o 
  12  15   8     2294.35     2321.41    346.51 o 
  13  15   8      493.80      948.52    292.43 o 
  14  15   8       34.96      565.11    290.88 o 
  15  15   8       21.60      -94.90    250.33 o 
 -16  16   8      950.89      770.38    241.77 o 
 -15  16   8      182.33      340.73    256.28 o 
 -14  16   8      733.23     1248.74    235.08 o 
 -13  16   8     1325.38     1277.16    224.70 o 
 -12  16   8      653.31      662.03    197.36 o 
 -11  16   8        1.00      -42.63    123.68 o 
 -10  16   8       12.22       60.42    116.36 o 
  -9  16   8      208.87      146.04    214.40 o 
  -8  16   8     2654.22     2518.18    238.98 o 
  -7  16   8      876.45      915.07    212.44 o 
  -6  16   8      241.50      368.10    156.43 o 
  -5  16   8      255.66       89.27    236.95 o 
  -4  16   8      292.52      -40.20    197.11 o 
  -3  16   8      939.75     1004.72    244.33 o 
  -2  16   8     5114.03     4626.82    329.35 o 
  -1  16   8     5303.80     5082.39    587.54 o 
   0  16   8        9.50       -1.78    132.73 o 
   1  16   8      354.25      -55.10    352.46 o 
   2  16   8     1409.61     1136.77    230.89 o 
   3  16   8      239.96      472.88    156.95 o 
   4  16   8      234.25       96.41    162.91 o 
   5  16   8      915.24      864.03    175.13 o 
   6  16   8      466.69      492.93    165.43 o 
   7  16   8      452.17      329.59    167.58 o 
   8  16   8      203.42      452.69    224.40 o 
   9  16   8      103.31      431.90    224.32 o 
  10  16   8      156.91     -209.14    209.14 o 
  11  16   8     1000.87     1229.04    291.53 o 
  12  16   8        1.30      417.84    275.34 o 
  13  16   8     1167.80      736.43    297.15 o 
  14  16   8      547.31     1008.71    350.60 o 
 -15  17   8        9.90      128.29    197.59 o 
 -14  17   8      365.57      173.72    192.76 o 
 -13  17   8     1900.64     2090.65    259.95 o 
 -12  17   8       74.25      369.47    151.92 o 
 -11  17   8     1929.90     1941.03    249.43 o 
 -10  17   8     1450.16     1827.40    233.65 o 
  -9  17   8     2590.23     3481.14    565.05 o 
  -8  17   8     1435.79     1837.78    273.27 o 
  -7  17   8      924.25      973.04    223.85 o 
  -6  17   8       61.95       58.47    175.81 o 
  -5  17   8     2389.72     2665.25    290.19 o 
  -4  17   8     4525.93     4800.19    299.20 o 
  -3  17   8       40.97       76.70    133.74 o 
  -2  17   8      396.22      437.99    180.08 o 
  -1  17   8     2499.72     2829.66    295.61 o 
   0  17   8      352.01      428.48    232.56 o 
   1  17   8     4969.93     4659.70    351.56 o 
   2  17   8      768.36     1142.59    247.11 o 
   3  17   8     1007.73      565.38    318.16 o 
   4  17   8     6776.06     6211.16    454.10 o 
   5  17   8      133.72      220.12    154.82 o 
   6  17   8      551.72      866.71    189.27 o 
   7  17   8     2061.18     2195.75    294.78 o 
   8  17   8      887.44     1125.47    211.61 o 
   9  17   8       10.61     -108.27    218.39 o 
  10  17   8      697.95      821.36    257.48 o 
  11  17   8       30.24     -140.36    227.16 o 
  12  17   8      403.24      112.28    357.54 o 
  13  17   8      359.87      938.98    308.11 o 
 -14  18   8      113.16      366.81    217.75 o 
 -13  18   8       67.48      278.04    210.13 o 
 -12  18   8       11.00       46.67    185.98 o 
 -11  18   8      441.97      659.96    231.46 o 
 -10  18   8      199.12      324.97    217.52 o 
  -9  18   8      359.34      810.66    244.54 o 
  -8  18   8     1081.99      831.47    241.08 o 
  -7  18   8     2143.04     2229.92    299.89 o 
  -6  18   8      247.66      301.96    192.08 o 
  -5  18   8       74.24       -7.59    161.81 o 
  -4  18   8        5.92      125.41    176.53 o 
  -3  18   8      298.74      409.91    186.96 o 
  -2  18   8      490.41      762.45    206.89 o 
  -1  18   8      401.03      419.59    181.22 o 
   0  18   8      288.82      149.19    182.74 o 
   1  18   8      863.44     1448.82    259.02 o 
   2  18   8      244.62      185.46    188.74 o 
   3  18   8       55.61      -11.36    161.83 o 
   4  18   8       57.96      296.15    188.19 o 
   5  18   8      304.49     -115.36    223.19 o 
   6  18   8      918.10      806.74    190.37 o 
   7  18   8     1404.56     1700.72    238.36 o 
   8  18   8     2730.27     3413.89    291.40 o 
   9  18   8       27.98     -104.46    259.48 o 
  10  18   8        5.81       61.45    193.00 o 
  11  18   8       25.91      660.33    277.76 o 
  12  18   8      194.17       77.77    273.95 o 
 -13  19   8       30.40      442.59    236.74 o 
 -12  19   8       12.50        4.31    553.57 o 
 -11  19   8      560.66      826.86    270.64 o 
 -10  19   8      688.86      863.23    265.24 o 
  -9  19   8     1372.16     1443.80    289.33 o 
  -8  19   8      381.63      621.15    371.44 o 
  -7  19   8      184.69      -34.89    234.48 o 
  -6  19   8       27.63      247.81    190.31 o 
  -5  19   8       34.92      -21.96    210.75 o 
  -4  19   8       63.87      322.12    195.70 o 
  -3  19   8      319.97      447.24    201.99 o 
  -2  19   8      463.24      650.01    213.06 o 
  -1  19   8      957.62      928.73    229.79 o 
   0  19   8     1139.34     1346.49    262.13 o 
   1  19   8     1282.90     1868.77    287.59 o 
   2  19   8     1082.17     1211.07    259.39 o 
   3  19   8      177.85      307.37    193.49 o 
   4  19   8      594.53      833.70    242.89 o 
   5  19   8      116.33      329.05    389.90 o 
   6  19   8       17.01       -8.98    187.65 o 
   7  19   8      400.38      510.37    236.01 o 
   8  19   8       40.32      312.88    191.72 o 
   9  19   8      743.72      619.82    250.27 o 
  10  19   8      643.28      867.60    234.77 o 
  11  19   8       45.99      547.13    223.49 o 
 -11  20   8      432.05      401.14    250.91 o 
 -10  20   8        4.55     -240.45    360.96 o 
  -9  20   8      289.35      488.33    265.23 o 
  -8  20   8      112.89      138.11    210.49 o 
  -7  20   8      237.51      418.64    239.94 o 
  -6  20   8      635.02      950.02    265.50 o 
  -5  20   8      210.38      397.65    328.59 o 
  -4  20   8      421.12      843.81    243.07 o 
  -3  20   8      707.97      758.35    230.83 o 
  -2  20   8       11.00       -4.87    179.94 o 
  -1  20   8       40.33     -150.07    412.27 o 
   0  20   8      479.75      299.23    559.46 o 
   1  20   8       83.25      169.91    205.55 o 
   2  20   8      374.81       -7.76    464.36 o 
   3  20   8      302.45      373.23    212.78 o 
   4  20   8       36.53       37.47    181.01 o 
   5  20   8       90.80      237.52    204.13 o 
   6  20   8      535.42      619.60    366.42 o 
   7  20   8      264.10      108.82    227.04 o 
   8  20   8     1633.38     1606.33    601.80 o 
   9  20   8      249.23       -2.52    385.59 o 
  -9  21   8     2291.87     2419.87    367.12 o 
  -8  21   8      852.00     1044.52    285.05 o 
  -7  21   8      327.37      304.49    231.69 o 
  -6  21   8      230.02     -116.08    363.34 o 
  -5  21   8      191.12      475.44    234.27 o 
  -4  21   8      235.65      360.77    201.98 o 
  -3  21   8      191.40      196.85    206.61 o 
  -2  21   8      115.04      451.08    320.06 o 
  -1  21   8     2966.71     2663.84    489.29 o 
   0  21   8     1728.79     1828.59    306.38 o 
   1  21   8       13.08      180.77    209.84 o 
   2  21   8       35.17      -65.48    189.14 o 
   3  21   8      538.99     1002.53    272.93 o 
   4  21   8     2073.41     1929.89    328.07 o 
   5  21   8       66.26      319.46    234.40 o 
   6  21   8     1306.50     1346.47    470.05 o 
   7  21   8        5.15       48.40    345.87 o 
  -6  22   8      231.47      696.12    247.62 o 
  -5  22   8      215.50      378.42    233.00 o 
  -4  22   8      390.28      730.25    249.54 o 
  -3  22   8      250.40      533.24    229.40 o 
  -2  22   8      137.35      538.96    228.17 o 
  -1  22   8       31.70      225.59    298.57 o 
   0  22   8      423.95      812.82    252.41 o 
   1  22   8      269.12      625.46    410.45 o 
   2  22   8     1393.94     1017.37    289.07 o 
   3  22   8     1352.92     1401.33    442.45 o 
   4  22   8       27.91      671.20    543.55 o 
 -22   1   9       12.38        9.19    114.18 o 
 -21   1   9     1046.59     1242.37    173.23 o 
 -20   1   9     6344.33     6274.45    224.92 o 
 -19   1   9     2187.33     2614.54    162.02 o 
 -18   1   9      153.39      229.15     97.28 o 
 -17   1   9      766.21      809.98    109.84 o 
 -16   1   9     1067.44     1027.21    112.77 o 
 -15   1   9      177.27      193.09     81.78 o 
 -14   1   9     3176.19     3371.80    166.51 o 
 -13   1   9      509.95      548.20     83.39 o 
 -12   1   9     4762.35     4578.62    134.33 o 
 -11   1   9     9702.03     8858.44    167.13 o 
 -10   1   9     3072.59     3173.21    105.62 o 
  -9   1   9    17656.96    17251.95    215.84 o 
  -8   1   9    18207.96    16817.33    206.86 o 
  -7   1   9     9792.17     9519.21    180.95 o 
  -6   1   9       82.38       86.98     43.36 o 
  -5   1   9     2159.21     2099.71     71.89 o 
  -4   1   9      213.97      174.77     39.16 o 
  -3   1   9       42.69       78.67     35.49 o 
  -2   1   9      775.49      774.72     51.72 o 
  -1   1   9     8801.55     8066.42    125.76 o 
   0   1   9    11434.85    11670.61    171.76 o 
   1   1   9    30963.89    31299.59    626.74 o 
   2   1   9    36162.05    35677.89    682.46 o 
   3   1   9    20317.97    20668.32    842.74 o 
   4   1   9      781.73      717.47    132.60 o 
   5   1   9     4845.74     4580.18    243.96 o 
   6   1   9     1197.85     1486.97    174.22 o 
   7   1   9     2335.72     2484.12    208.45 o 
   8   1   9     2568.07     2823.38    232.19 o 
   9   1   9       47.75     -118.62    144.23 o 
  10   1   9     8218.17     8507.66    404.32 o 
  11   1   9    19700.46    18925.94    547.24 o 
  12   1   9     2441.27     2766.19    257.72 o 
  13   1   9      414.28      548.45    187.16 o 
  14   1   9     1148.32     1155.54    221.36 o 
  15   1   9     3973.36     4695.75    339.98 o 
  16   1   9      557.63      632.45    293.32 o 
  17   1   9     2575.83     2971.78    312.60 o 
  18   1   9      144.29      249.15    208.01 o 
  19   1   9     1100.45     1063.09    175.53 o 
  20   1   9      935.17      763.18    200.70 o 
 -22   2   9      270.57      410.67    121.16 o 
 -21   2   9      143.97      236.79    137.82 o 
 -20   2   9      171.22      249.50    111.50 o 
 -19   2   9      267.99      274.13    103.23 o 
 -18   2   9     2732.13     2728.73    159.23 o 
 -17   2   9       65.70      -61.30     82.26 o 
 -16   2   9     3391.68     3588.65    166.27 o 
 -15   2   9       23.30      -25.65     70.33 o 
 -14   2   9     1746.36     1508.34    107.72 o 
 -13   2   9      118.51      102.21     71.60 o 
 -12   2   9     2488.92     2616.71    117.20 o 
 -11   2   9     1398.35     1493.92     87.50 o 
 -10   2   9     4447.68     4406.94    120.66 o 
  -9   2   9       30.61       -2.62     44.02 o 
  -8   2   9    21241.87    20649.41    233.02 o 
  -7   2   9      187.91      229.31     46.99 o 
  -6   2   9    35004.03    35067.51    293.85 o 
  -5   2   9       50.80       49.94     34.74 o 
  -4   2   9    20306.53    19770.60    201.81 o 
  -3   2   9    37283.99    37820.95    296.84 o 
  -2   2   9    23657.19    23844.05    231.79 o 
  -1   2   9    24457.91    24247.98    251.31 o 
   0   2   9    11450.16    10387.11    196.80 o 
   1   2   9    33918.71    34241.56    591.98 o 
   2   2   9     1100.56     1380.35    125.59 o 
   3   2   9     1090.78      963.57    143.35 o 
   4   2   9     3054.35     2684.02    191.18 o 
   5   2   9    12068.28    11773.90    356.96 o 
   6   2   9     1936.49     2166.53    193.01 o 
   7   2   9     1092.91     1343.48    209.59 o 
   8   2   9    13117.26    12411.10    400.76 o 
   9   2   9     9834.66     9713.39    373.99 o 
  10   2   9       36.74      219.96    162.22 o 
  11   2   9     4666.83     4771.18    303.24 o 
  12   2   9      296.13      211.85    169.18 o 
  13   2   9     8842.37     8533.48    394.66 o 
  14   2   9       39.69        7.26    164.14 o 
  15   2   9      822.88      758.90    215.11 o 
  16   2   9       74.94       79.61    195.55 o 
  17   2   9      319.65      263.00    160.51 o 
  18   2   9      416.14      685.35    284.65 o 
  19   2   9      124.31      155.72    251.29 o 
  20   2   9      287.86      319.99    173.70 o 
 -22   3   9       13.65       81.90    127.17 o 
 -21   3   9       71.89      126.11    131.81 o 
 -20   3   9       83.89      -82.57     95.45 o 
 -19   3   9       51.14       32.11     94.53 o 
 -18   3   9      179.59      -69.20    114.48 o 
 -17   3   9       22.24      124.73     92.13 o 
 -16   3   9     1585.97     1454.40    124.21 o 
 -15   3   9     7296.00     7439.28    190.05 o 
 -14   3   9    10764.40    10263.35    210.57 o 
 -13   3   9     2776.77     2613.60    122.18 o 
 -12   3   9       39.52      -62.44     62.44 o 
 -11   3   9      158.76      240.07     67.04 o 
 -10   3   9     5460.32     5125.96    130.66 o 
  -9   3   9      264.59      325.14     55.89 o 
  -8   3   9       24.15        7.84     41.15 o 
  -7   3   9     2904.82     2954.79     87.98 o 
  -6   3   9     6468.65     6081.38    110.32 o 
  -5   3   9     1599.57     1741.72     64.86 o 
  -4   3   9    15126.49    14328.96    160.23 o 
  -3   3   9    16703.96    16389.14    169.90 o 
  -2   3   9    14893.12    15633.57    183.43 o 
  -1   3   9     2139.81     2154.09     96.60 o 
   0   3   9    11126.56    11120.12    159.11 o 
   1   3   9     2765.60     2591.67    107.43 o 
   2   3   9      787.92      868.10     77.36 o 
   3   3   9     3906.47     4704.13    156.26 o 
   4   3   9     3272.24     2954.93    149.28 o 
   5   3   9    10429.95    10522.68    341.73 o 
   6   3   9     3041.02     2839.84    244.13 o 
   7   3   9     7014.46     6921.68    300.59 o 
   8   3   9     2951.95     2693.30    219.60 o 
   9   3   9     2234.39     2144.49    221.62 o 
  10   3   9     1353.55     1390.41    195.34 o 
  11   3   9     5550.39     4011.91   1002.89 o 
  12   3   9      167.79      119.87    100.21 o 
  13   3   9     2527.39     2434.46    366.94 o 
  14   3   9      794.15      606.06    306.64 o 
  15   3   9     1934.61     1699.30    372.42 o 
  16   3   9     1875.24     1781.70    241.44 o 
  17   3   9     1943.65     2147.57    346.81 o 
  18   3   9      394.89      305.22    204.81 o 
  19   3   9        3.47      -26.26    165.92 o 
  20   3   9       17.67       97.22    172.22 o 
 -22   4   9      665.52      785.66    243.60 o 
 -21   4   9       27.38      234.96    117.29 o 
 -20   4   9      396.84      383.23    114.33 o 
 -19   4   9      224.48      317.04    101.66 o 
 -18   4   9     1085.45     1067.53    144.37 o 
 -17   4   9      102.31       -4.21     89.11 o 
 -16   4   9      147.59      117.42     80.31 o 
 -15   4   9      125.94       70.30     68.26 o 
 -14   4   9     3061.20     3011.89    130.64 o 
 -13   4   9      125.10       42.68     72.46 o 
 -12   4   9    16549.33    15668.55    243.32 o 
 -11   4   9       21.92       -0.09     56.81 o 
 -10   4   9    19619.85    18901.25    255.14 o 
  -9   4   9     8662.00     8343.29    154.36 o 
  -8   4   9    19159.85    19190.11    215.56 o 
  -7   4   9    10246.38     9825.37    146.10 o 
  -6   4   9    11442.59    10981.19    148.09 o 
  -5   4   9    13322.24    13220.93    158.99 o 
  -4   4   9    10344.50     9958.91    133.05 o 
  -3   4   9     2527.57     2310.27     64.17 o 
  -2   4   9     2293.94     1994.50     66.43 o 
  -1   4   9      796.90      933.73     51.03 o 
   0   4   9    37235.27    38589.93    340.21 o 
   1   4   9     7896.80     7630.15    212.03 o 
   2   4   9    39701.40    39870.11    425.04 o 
   3   4   9    26748.53    27632.90    404.13 o 
   4   4   9    11642.58    11720.94    220.86 o 
   5   4   9    31840.25    32333.90    421.50 o 
   6   4   9     2647.31     2625.64    115.32 o 
   7   4   9    15078.51    15590.41    438.18 o 
   8   4   9      197.71      189.04    145.45 o 
   9   4   9     6857.04     6584.42    323.55 o 
  10   4   9       23.88       17.41    146.81 o 
  11   4   9     2159.48     2093.30    227.95 o 
  12   4   9     2283.47     2631.64    409.78 o 
  13   4   9      340.26      443.48    178.70 o 
  14   4   9      219.60      248.62    181.55 o 
  15   4   9     3300.79     3276.91    455.06 o 
  16   4   9      346.60      264.44    181.55 o 
  17   4   9     1598.72     1631.68    413.78 o 
  18   4   9       23.05      195.93    190.66 o 
  19   4   9      224.98      374.01    207.52 o 
  20   4   9        4.12     -211.97    234.06 o 
 -22   5   9       55.23      120.73    122.55 o 
 -21   5   9       63.59      195.29    112.84 o 
 -20   5   9        0.23      -62.82     96.91 o 
 -19   5   9       17.43      -92.11     92.11 o 
 -18   5   9      179.50      125.35    129.17 o 
 -17   5   9     5237.84     5306.54    195.97 o 
 -16   5   9    10758.77    10630.24    228.24 o 
 -15   5   9     3147.90     3247.86    138.28 o 
 -14   5   9      434.77      295.35     78.71 o 
 -13   5   9     2296.99     2267.89    116.40 o 
 -12   5   9     8681.64     8115.78    173.24 o 
 -11   5   9     4670.47     4569.94    134.20 o 
 -10   5   9      922.00      900.78     78.77 o 
  -9   5   9     8240.77     7346.19    226.42 o 
  -8   5   9     2653.98     2561.04     93.06 o 
  -7   5   9     6191.96     6122.59    118.39 o 
  -6   5   9    21717.88    21244.13    218.32 o 
  -5   5   9    32160.01    31311.75    274.22 o 
  -4   5   9    35629.42    35154.24    289.36 o 
  -3   5   9    10548.18    10466.08    138.61 o 
  -2   5   9     3968.13     3777.70     83.92 o 
  -1   5   9     2177.33     2075.76     86.75 o 
   0   5   9       78.05       98.51     36.18 o 
   1   5   9     2042.54     2297.48    127.71 o 
   2   5   9     2036.42     1851.55     89.71 o 
   3   5   9       90.50      140.61     54.02 o 
   4   5   9       23.53       46.54     54.59 o 
   5   5   9     8168.92     8248.24    182.30 o 
   6   5   9    44157.35    43366.13    666.60 o 
   7   5   9    42403.29    41367.81    655.26 o 
   8   5   9      710.55      654.59    141.71 o 
   9   5   9     2223.44     1921.22    210.82 o 
  10   5   9      212.63      283.77    189.55 o 
  11   5   9     1125.12     1115.41    192.94 o 
  12   5   9       27.14      230.97    157.13 o 
  13   5   9     1005.43      928.70    325.16 o 
  14   5   9      672.97      810.63    332.91 o 
  15   5   9     3026.16     2924.49    260.62 o 
  16   5   9      611.22      396.81    181.86 o 
  17   5   9      194.96      211.31    174.37 o 
  18   5   9     1820.50     2056.63    264.23 o 
  19   5   9     2474.31     2707.32    291.09 o 
 -21   6   9       37.91     -107.96    107.96 o 
 -20   6   9       89.24     -106.60    106.60 o 
 -19   6   9      116.97      187.43    123.85 o 
 -18   6   9      655.98      718.65    115.52 o 
 -17   6   9        8.74      -26.77    139.02 o 
 -16   6   9      491.74      481.70    104.16 o 
 -15   6   9     1054.06     1240.99    143.24 o 
 -14   6   9     1006.86     1211.86    105.38 o 
 -13   6   9     2292.47     2153.42    108.92 o 
 -12   6   9      267.78      192.06     68.89 o 
 -11   6   9       72.59        8.16     59.62 o 
 -10   6   9     2111.45     2007.88     95.24 o 
  -9   6   9     1103.82     1157.23     80.54 o 
  -8   6   9     1320.38     1201.59     71.69 o 
  -7   6   9     3149.77     3104.80     97.04 o 
  -6   6   9     7814.65     7685.37    136.23 o 
  -5   6   9       13.86      -36.59     36.59 o 
  -4   6   9     8085.28     7582.46    124.24 o 
  -3   6   9      928.77      942.23     53.74 o 
  -2   6   9     3418.28     3419.85     85.36 o 
  -1   6   9     9439.41     9565.05    130.24 o 
   0   6   9     2431.38     2281.65     74.20 o 
   1   6   9     2033.74     2256.20     92.59 o 
   2   6   9     1021.96     1012.48     70.70 o 
   3   6   9      915.44      915.87     69.66 o 
   4   6   9      685.24      620.33     65.27 o 
   5   6   9     9170.01     8512.77    205.04 o 
   6   6   9     6850.97     6760.50    260.01 o 
   7   6   9       15.99       -4.71    120.43 o 
   8   6   9     1509.63     1423.01    168.49 o 
   9   6   9     4181.11     4473.49    274.31 o 
  10   6   9     4501.08     4137.16    308.71 o 
  11   6   9     3285.06     3390.83    409.74 o 
  12   6   9      178.49      623.75    299.16 o 
  13   6   9       59.65      417.07    296.71 o 
  14   6   9        1.94      -30.79    192.09 o 
  15   6   9      513.39      621.55    179.54 o 
  16   6   9      427.06      468.03    421.39 o 
  17   6   9      276.00      804.71    362.73 o 
  18   6   9      602.86     1000.05    388.30 o 
  19   6   9        0.03     -251.95    322.67 o 
 -21   7   9       15.66      232.80    203.62 o 
 -20   7   9      164.27      370.16    128.00 o 
 -19   7   9     1089.12     1327.22    233.30 o 
 -18   7   9     3493.17     3633.05    164.78 o 
 -17   7   9      763.32      823.28    117.62 o 
 -16   7   9     2017.55     2214.75    140.52 o 
 -15   7   9     2863.01     3058.08    138.72 o 
 -14   7   9       13.81      -86.69     86.69 o 
 -13   7   9     1785.17     1702.84    114.43 o 
 -12   7   9       43.12       -4.95     64.32 o 
 -11   7   9     4508.00     4534.81    135.32 o 
 -10   7   9    13394.30    12799.85    201.31 o 
  -9   7   9     3694.08     3660.67    115.22 o 
  -8   7   9      836.60      852.72     73.07 o 
  -7   7   9      182.00      150.59     35.52 o 
  -6   7   9     3572.25     3516.90    100.12 o 
  -5   7   9     1399.43     1443.96     74.21 o 
  -4   7   9     7175.85     6887.12    172.05 o 
  -3   7   9     6877.02     6549.28    116.34 o 
  -2   7   9     3573.99     3542.11    120.10 o 
  -1   7   9     8278.85     8063.36    129.45 o 
   0   7   9    12489.29    12495.28    209.43 o 
   1   7   9    33970.84    34372.34    435.77 o 
   2   7   9     3343.25     3467.93    133.64 o 
   3   7   9     2784.43     2906.25    115.71 o 
   4   7   9       24.83       41.10     97.68 o 
   5   7   9     1295.99     1144.18    136.96 o 
   6   7   9      918.11     1040.70    141.10 o 
   7   7   9      441.24      510.70    139.19 o 
   8   7   9      331.02      283.00    184.85 o 
   9   7   9      782.86      602.44    208.60 o 
  10   7   9       12.43       -4.91    185.26 o 
  11   7   9      380.76      339.81    199.34 o 
  12   7   9    12971.59    12168.59    410.17 o 
  13   7   9     6322.81     6189.62    311.87 o 
  14   7   9       76.27      312.40    298.87 o 
  15   7   9     5531.40     5987.93    594.77 o 
  16   7   9     1610.10     1105.08    392.09 o 
  17   7   9      632.93      633.81    354.86 o 
  18   7   9       11.81      334.61    356.02 o 
  19   7   9      733.19     1557.75    431.99 o 
 -21   8   9       34.52       45.55    229.83 o 
 -20   8   9      124.03      348.30    143.23 o 
 -19   8   9      653.35      722.97    186.12 o 
 -18   8   9     1242.43     1335.54    146.79 o 
 -17   8   9      788.16     1063.74    212.03 o 
 -16   8   9     3337.45     3482.53    204.41 o 
 -15   8   9     1258.35     1276.48    118.25 o 
 -14   8   9     2661.44     2775.04    123.81 o 
 -13   8   9      725.93      882.09     85.17 o 
 -12   8   9      402.04      369.53     72.16 o 
 -11   8   9      177.85      123.88     64.04 o 
 -10   8   9     2895.51     2779.24    112.57 o 
  -9   8   9       78.10        0.33     55.91 o 
  -8   8   9     4519.05     4389.22    121.50 o 
  -7   8   9       14.11       36.55     47.66 o 
  -6   8   9    10126.18    10021.22    170.38 o 
  -5   8   9      595.03      618.13     65.73 o 
  -4   8   9    27507.20    26308.45    299.69 o 
  -3   8   9     1267.13     1179.03     70.94 o 
  -2   8   9    12431.65    12350.04    176.79 o 
  -1   8   9    19185.48    19078.29    246.03 o 
   0   8   9     1640.70     1716.10    101.46 o 
   1   8   9    11946.44    11802.43    247.93 o 
   2   8   9      609.74      589.75    138.10 o 
   3   8   9       82.16      -59.69     87.00 o 
   4   8   9     3349.37     3023.82    170.28 o 
   5   8   9      577.89      549.00    166.62 o 
   6   8   9      700.35      621.91    188.68 o 
   7   8   9     2009.38     2016.83    244.26 o 
   8   8   9     3442.12     3561.64    287.90 o 
   9   8   9     7786.26     7449.93    509.31 o 
  10   8   9     2295.99     2235.63    281.47 o 
  11   8   9     5884.57     5524.79    381.00 o 
  12   8   9       27.17       58.01    210.71 o 
  13   8   9     4834.38     4224.36    499.07 o 
  14   8   9     2296.96     2206.42    420.56 o 
  15   8   9       77.88       56.89    310.59 o 
  16   8   9        2.71      431.23    346.93 o 
  17   8   9      259.20     -235.99    270.68 o 
  18   8   9       24.22      200.96    332.82 o 
 -20   9   9     1685.93     1782.27    254.99 o 
 -19   9   9     2508.81     2723.87    279.74 o 
 -18   9   9     1068.34      949.79    152.72 o 
 -17   9   9        0.55      252.81    132.56 o 
 -16   9   9       26.47      -82.46     88.21 o 
 -15   9   9       77.10      222.29    124.59 o 
 -14   9   9     1361.04     1433.67    102.85 o 
 -13   9   9      283.21      477.89     92.66 o 
 -12   9   9       22.58       23.03     62.55 o 
 -11   9   9     2679.00     2705.21    110.32 o 
 -10   9   9    10730.46    10225.37    173.50 o 
  -9   9   9     8753.31     8497.86    164.35 o 
  -8   9   9     7262.24     6920.78    148.87 o 
  -7   9   9    15873.81    15391.73    209.36 o 
  -6   9   9      195.87      191.48     56.78 o 
  -5   9   9     1422.21     1507.86     80.60 o 
  -4   9   9     1022.34     1099.49     66.06 o 
  -3   9   9     2791.35     2939.89     87.61 o 
  -2   9   9     8812.92     8343.14    138.26 o 
  -1   9   9     8682.02     8706.29    147.18 o 
   0   9   9     1470.98     1575.95     93.65 o 
   1   9   9    13730.28    13181.43    260.10 o 
   2   9   9    20185.91    19833.97    328.52 o 
   3   9   9    12390.74    11397.17    398.65 o 
   4   9   9     2411.36     2541.57    234.29 o 
   5   9   9       54.06       12.24    154.90 o 
   6   9   9     2447.18     2250.11    239.42 o 
   7   9   9     1927.85     2024.62    248.75 o 
   8   9   9      848.62     1165.28    422.76 o 
   9   9   9     8795.54     8736.03    413.51 o 
  10   9   9     8664.33     8595.56    432.91 o 
  11   9   9     2533.83     3313.09    430.45 o 
  12   9   9      961.90      944.78    257.21 o 
  13   9   9     2355.70     2239.05    390.81 o 
  14   9   9     1100.27     1111.90    352.55 o 
  15   9   9       85.50      363.08    338.88 o 
  16   9   9       88.25      437.79    353.15 o 
  17   9   9        1.39      454.60    306.97 o 
  18   9   9      167.94      657.57    398.66 o 
 -20  10   9      815.56      717.20    165.03 o 
 -19  10   9       65.78      174.50    129.51 o 
 -18  10   9      198.17      464.56    212.50 o 
 -17  10   9       48.74      -11.74    110.80 o 
 -16  10   9      413.91      399.83    105.35 o 
 -15  10   9       35.41      -89.40     89.40 o 
 -14  10   9     2343.44     2264.64    138.98 o 
 -13  10   9       58.25       85.42     71.93 o 
 -12  10   9     3741.78     3706.75    129.26 o 
 -11  10   9      290.77      394.54     71.09 o 
 -10  10   9     7806.64     7634.98    161.39 o 
  -9  10   9     2396.58     2448.19    103.03 o 
  -8  10   9    10598.92    10339.41    179.15 o 
  -7  10   9     6481.04     6567.69    143.97 o 
  -6  10   9     6507.17     6215.86    153.19 o 
  -5  10   9     5551.53     5398.57    125.07 o 
  -4  10   9     5254.55     5184.12    116.67 o 
  -3  10   9      191.38       91.95     60.00 o 
  -2  10   9    13249.25    13350.03    218.06 o 
  -1  10   9     4260.87     4180.76    147.56 o 
   0  10   9     9560.80     9803.90    236.11 o 
   1  10   9     4959.35     5025.42    223.94 o 
   2  10   9    23627.34    22607.18    467.81 o 
   3  10   9    11027.04    11016.26    402.87 o 
   4  10   9     9073.30     8660.92    864.69 o 
   5  10   9    12161.87    11301.89    620.79 o 
   6  10   9     1126.41     1351.76    220.27 o 
   7  10   9    10479.57     9396.28    410.90 o 
   8  10   9      719.34      893.55    221.20 o 
   9  10   9      863.58      811.99    228.60 o 
  10  10   9     1839.02     2068.38    287.69 o 
  11  10   9     4444.74     4537.79    372.44 o 
  12  10   9      300.55      377.13    235.96 o 
  13  10   9      482.31      215.13    633.55 o 
  14  10   9      313.64      -22.98    323.19 o 
  15  10   9     2036.29     2087.91    429.63 o 
  16  10   9       71.17      138.00    328.97 o 
  17  10   9      707.00     1145.30    405.19 o 
  18  10   9      128.52      762.22    376.26 o 
 -19  11   9      280.96      -71.11    185.60 o 
 -18  11   9       27.37      -25.63    146.24 o 
 -17  11   9       12.29      -96.43    102.66 o 
 -16  11   9      166.81       80.54    107.45 o 
 -15  11   9      437.00      211.94    135.50 o 
 -14  11   9     3943.46     4280.30    174.16 o 
 -13  11   9      737.28      621.09    103.07 o 
 -12  11   9      369.38      496.81     80.83 o 
 -11  11   9     1483.58     1525.01    100.72 o 
 -10  11   9     1088.77     1261.68     87.69 o 
  -9  11   9      164.90      156.59     61.41 o 
  -8  11   9      544.61      491.64     68.25 o 
  -7  11   9      576.49      539.14     64.78 o 
  -6  11   9       77.42       98.09     54.47 o 
  -5  11   9      885.27      858.21     88.01 o 
  -4  11   9     4787.67     4892.81    147.48 o 
  -3  11   9       16.56      -45.67     58.61 o 
  -2  11   9       52.84      -29.12     69.21 o 
  -1  11   9      146.60       44.77     81.66 o 
   0  11   9     2821.13     2914.13    221.35 o 
   1  11   9     8819.95     8443.02    291.04 o 
   2  11   9     5159.92     4976.42    237.15 o 
   3  11   9      363.82      213.69    124.99 o 
   4  11   9     9015.39     8639.49    378.44 o 
   5  11   9      748.07      931.31    208.87 o 
   6  11   9      347.17      414.11    205.29 o 
   7  11   9       23.81     -117.40    162.58 o 
   8  11   9     2492.68     2577.68    274.14 o 
   9  11   9     2194.44     1817.66    270.61 o 
  10  11   9      411.22      681.34    228.18 o 
  11  11   9     5807.24     5457.27    436.81 o 
  12  11   9      459.15      732.27    257.56 o 
  13  11   9       35.13      -61.13    213.02 o 
  14  11   9       50.54     -146.14    215.40 o 
  15  11   9       30.72      658.82    357.12 o 
  16  11   9      504.72     1316.37    433.13 o 
  17  11   9     1932.20     2555.74    472.22 o 
 -19  12   9      190.06      237.17    179.04 o 
 -18  12   9        5.77       44.91    149.15 o 
 -17  12   9        1.69      -23.91    112.78 o 
 -16  12   9      808.76     1050.56    140.95 o 
 -15  12   9       45.34       26.58     97.83 o 
 -14  12   9      743.90      936.81    133.31 o 
 -13  12   9     1398.48     1757.75    127.47 o 
 -12  12   9       17.59       81.80    101.07 o 
 -11  12   9       48.34        2.24     64.64 o 
 -10  12   9      333.08      329.07     72.76 o 
  -9  12   9       42.11      -81.01     81.01 o 
  -8  12   9     1808.88     1796.33    100.70 o 
  -7  12   9     1427.54     1568.47    109.44 o 
  -6  12   9       80.17       51.29     61.29 o 
  -5  12   9      365.65      347.35     75.75 o 
  -4  12   9      865.69      984.03     86.43 o 
  -3  12   9      259.94      258.64     72.16 o 
  -2  12   9     5720.66     5864.27    255.61 o 
  -1  12   9     2942.18     3309.67    211.09 o 
   0  12   9      682.74      414.68    127.55 o 
   1  12   9        6.78      -61.04     99.82 o 
   2  12   9        1.16      -43.36    104.66 o 
   3  12   9      210.95      132.54    131.21 o 
   4  12   9     2985.91     2920.61    278.59 o 
   5  12   9      157.34      152.17    206.49 o 
   6  12   9     2463.80     2635.32    265.87 o 
   7  12   9     1429.11     1126.15    229.61 o 
   8  12   9      223.31      426.73    199.69 o 
   9  12   9        6.21      -97.30    194.97 o 
  10  12   9     2261.33     2098.53    282.28 o 
  11  12   9     1660.64     2022.00    299.96 o 
  12  12   9       63.58       32.33    222.54 o 
  13  12   9      129.11      314.78    250.29 o 
  14  12   9      115.19      -76.58    240.08 o 
  15  12   9        4.16     -161.37    250.02 o 
  16  12   9       22.97     -204.10    328.90 o 
  17  12   9        2.49      136.79    355.74 o 
 -18  13   9      852.70     1083.81    190.02 o 
 -17  13   9      208.57      220.08    153.68 o 
 -16  13   9       33.87       26.30    128.65 o 
 -15  13   9     1896.33     1619.58    186.15 o 
 -14  13   9     6013.86     5953.15    266.90 o 
 -13  13   9     2097.66     2264.56    183.18 o 
 -12  13   9       26.21      -24.81    103.79 o 
 -11  13   9       10.62      -75.84     75.84 o 
 -10  13   9      271.32      343.58     87.56 o 
  -9  13   9       55.17       55.62     95.76 o 
  -8  13   9       18.40       15.37     63.04 o 
  -7  13   9     1572.39     1615.02    115.59 o 
  -6  13   9     5749.05     5590.48    159.89 o 
  -5  13   9     6561.61     6259.29    164.48 o 
  -4  13   9     5570.29     5447.38    174.23 o 
  -3  13   9    10470.67    10509.81    317.92 o 
  -2  13   9     2206.18     2468.04    194.03 o 
  -1  13   9      167.79      312.09    127.94 o 
   0  13   9      123.54       88.47    116.36 o 
   1  13   9       94.93        4.69    108.98 o 
   2  13   9      119.40      251.62    152.37 o 
   3  13   9      273.86      158.33    119.68 o 
   4  13   9     4178.52     4137.52    243.38 o 
   5  13   9     5950.07     5425.01    342.67 o 
   6  13   9     4472.30     4420.42    473.75 o 
   7  13   9     2302.50     1412.82    457.28 o 
   8  13   9     4442.78     4341.97    342.04 o 
   9  13   9     3644.34     4254.29    359.17 o 
  10  13   9       64.91      250.08    208.49 o 
  11  13   9     2199.18     2165.03    298.41 o 
  12  13   9       52.84      174.16    230.99 o 
  13  13   9     1235.37     1523.02    316.93 o 
  14  13   9       97.62      409.28    424.61 o 
  15  13   9       20.95      352.40    280.42 o 
  16  13   9      413.55      708.29    387.05 o 
 -17  14   9       26.52     -182.40    182.40 o 
 -16  14   9        0.16      395.99    266.83 o 
 -15  14   9      122.71      479.55    203.00 o 
 -14  14   9      228.39      291.48    182.71 o 
 -13  14   9      632.31     1139.75    212.72 o 
 -12  14   9     2732.15     3259.87    385.49 o 
 -11  14   9      153.38        0.44    100.15 o 
 -10  14   9     2043.96     2089.08    133.83 o 
  -9  14   9      131.27      343.05     81.13 o 
  -8  14   9      201.17      255.97     84.68 o 
  -7  14   9      126.88      375.10     87.51 o 
  -6  14   9     4724.17     4601.46    163.90 o 
  -5  14   9     3750.29     3743.90    193.82 o 
  -4  14   9     1057.55     1028.85    146.45 o 
  -3  14   9      240.75      221.95    117.72 o 
  -2  14   9      132.98       18.49    118.32 o 
  -1  14   9       20.47      176.21    124.41 o 
   0  14   9      847.38      921.21    159.27 o 
   1  14   9      616.40      238.93    351.12 o 
   2  14   9     2592.79     2615.82    306.63 o 
   3  14   9     4698.43     4926.24    262.26 o 
   4  14   9      402.49      345.53    143.81 o 
   5  14   9       31.48       19.96    130.94 o 
   6  14   9      105.45      -74.33    167.81 o 
   7  14   9     2378.89     2421.23    280.44 o 
   8  14   9        3.37      172.97    357.32 o 
   9  14   9     2842.06     2880.57    314.42 o 
  10  14   9        5.46     -139.91    207.44 o 
  11  14   9      658.43      905.50    268.42 o 
  12  14   9      191.40       81.89    251.50 o 
  13  14   9       30.69      296.82    252.98 o 
  14  14   9       19.65      -28.11    252.74 o 
  15  14   9     1131.89      723.16    379.81 o 
 -17  15   9       57.86       41.75    205.80 o 
 -16  15   9      281.67       37.25    197.09 o 
 -15  15   9     1203.01     1438.16    397.82 o 
 -14  15   9      393.63       25.23    183.12 o 
 -13  15   9        6.14      140.46    222.14 o 
 -12  15   9       61.82       40.92    150.53 o 
 -11  15   9      209.44      221.73    288.96 o 
 -10  15   9      240.15      282.09    151.75 o 
  -9  15   9     3865.57     3989.40    209.24 o 
  -8  15   9     3719.65     3408.28    164.53 o 
  -7  15   9      610.33      590.02    160.91 o 
  -6  15   9     3725.57     4027.45    205.88 o 
  -5  15   9     3485.64     3547.47    254.44 o 
  -4  15   9      262.61      308.06    150.92 o 
  -3  15   9      984.12     1079.34    244.31 o 
  -2  15   9     1098.27      930.99    167.09 o 
  -1  15   9      988.75     1072.50    174.84 o 
   0  15   9       35.26        5.52    133.93 o 
   1  15   9      392.96      277.83    142.19 o 
   2  15   9      211.21       54.07    278.42 o 
   3  15   9      483.80      607.35    157.03 o 
   4  15   9      189.85      526.12    155.47 o 
   5  15   9     3796.68     3805.51    262.56 o 
   6  15   9     6608.79     6602.01    619.83 o 
   7  15   9      498.26      653.25    434.60 o 
   8  15   9      341.75      735.48    239.25 o 
   9  15   9        2.45       50.25    220.09 o 
  10  15   9      171.26      445.15    301.83 o 
  11  15   9      203.53     -368.97    556.15 o 
  12  15   9      629.84      631.04    268.12 o 
  13  15   9       99.34      -28.22    257.52 o 
  14  15   9       34.90      616.73    285.14 o 
 -16  16   9      925.56     1542.28    345.04 o 
 -15  16   9       88.45      116.50    193.43 o 
 -14  16   9      676.79      798.86    221.06 o 
 -13  16   9       12.51      118.85    180.98 o 
 -12  16   9     1822.04     1743.39    200.65 o 
 -11  16   9     1049.66     1156.28    173.20 o 
 -10  16   9      235.73      185.49    159.55 o 
  -9  16   9       88.30        7.73    125.33 o 
  -8  16   9      881.16     1035.86    171.55 o 
  -7  16   9      830.96      584.20    175.81 o 
  -6  16   9     7040.29     6822.17    398.29 o 
  -5  16   9      935.27     1051.34    366.88 o 
  -4  16   9     3025.30     3380.59    256.60 o 
  -3  16   9     2882.62     3194.83    250.67 o 
  -2  16   9     5250.08     5236.87    340.71 o 
  -1  16   9     1922.03     2058.16    259.19 o 
   0  16   9     3518.48     3801.89    263.73 o 
   1  16   9     3175.94     3491.20    253.35 o 
   2  16   9     1754.96     1703.38    207.39 o 
   3  16   9     4188.57     4057.07    267.12 o 
   4  16   9      255.68      498.05    160.73 o 
   5  16   9      663.85      809.85    177.44 o 
   6  16   9     2281.19     1853.98    294.71 o 
   7  16   9     1069.65     1046.85    201.97 o 
   8  16   9     2048.84     1777.31    241.89 o 
   9  16   9     2436.36     2417.57    317.89 o 
  10  16   9      318.01      459.50    255.46 o 
  11  16   9     2657.36     2119.33    361.89 o 
  12  16   9       39.25      119.17    256.62 o 
  13  16   9      526.10      632.33    354.49 o 
  14  16   9      515.29      688.22    467.65 o 
 -15  17   9      323.32      442.13    220.42 o 
 -14  17   9      114.40       78.05    188.40 o 
 -13  17   9       42.46      244.66    176.77 o 
 -12  17   9      889.27     1182.43    226.20 o 
 -11  17   9     1133.46     1003.22    245.71 o 
 -10  17   9     2691.73     2389.64    316.82 o 
  -9  17   9     2246.10     2616.38    318.11 o 
  -8  17   9      665.57      391.80    267.11 o 
  -7  17   9       31.19      -71.17    159.52 o 
  -6  17   9      272.70      155.11    177.51 o 
  -5  17   9     1414.45     1234.60    390.50 o 
  -4  17   9        5.55       61.31    143.51 o 
  -3  17   9     1805.35     1622.79    212.72 o 
  -2  17   9       93.92       77.52    169.82 o 
  -1  17   9     2339.89     2379.80    372.63 o 
   0  17   9     9402.60     9294.89    848.17 o 
   1  17   9     3105.02     3746.88    330.27 o 
   2  17   9      239.91      171.72    188.77 o 
   3  17   9       17.35      278.53    146.16 o 
   4  17   9      641.23      612.12    287.95 o 
   5  17   9       66.26        4.63    148.51 o 
   6  17   9       11.76       -1.04    248.64 o 
   7  17   9       61.74      256.19    203.70 o 
   8  17   9      300.42      284.33    181.61 o 
   9  17   9      409.84      363.97    196.58 o 
  10  17   9        1.84       82.10    250.74 o 
  11  17   9      890.39      814.69    304.91 o 
  12  17   9     2076.99     2595.32    375.48 o 
  13  17   9     1443.11     1710.30    496.58 o 
 -14  18   9       32.41       85.11    185.49 o 
 -13  18   9      130.62      123.47    286.45 o 
 -12  18   9     1275.93     1540.28    301.47 o 
 -11  18   9      357.55      640.14    251.31 o 
 -10  18   9      779.84     1110.10    440.41 o 
  -9  18   9      574.64      920.24    294.77 o 
  -8  18   9      420.81      383.38    211.45 o 
  -7  18   9      387.56      116.68    224.07 o 
  -6  18   9      353.26      361.86    198.22 o 
  -5  18   9     1394.54     1712.36    270.76 o 
  -4  18   9       60.38      335.07    177.31 o 
  -3  18   9      489.95      565.10    170.62 o 
  -2  18   9      440.66      772.67    219.02 o 
  -1  18   9      688.51      285.02    190.88 o 
   0  18   9     3019.90     3278.17    474.09 o 
   1  18   9       79.79      270.05    184.97 o 
   2  18   9     2225.32     2534.06    307.85 o 
   3  18   9      698.37      361.82    198.51 o 
   4  18   9      750.01      708.41    324.69 o 
   5  18   9      749.41      853.85    197.28 o 
   6  18   9     1092.96      705.75    257.25 o 
   7  18   9      499.19      595.46    195.32 o 
   8  18   9      228.80      795.69    221.44 o 
   9  18   9      642.56      915.71    219.88 o 
  10  18   9        2.35      -23.07    366.36 o 
  11  18   9        9.62      170.96    171.54 o 
 -12  19   9      324.65      424.72    256.39 o 
 -11  19   9        4.96     -117.56    258.78 o 
 -10  19   9     1773.41     1449.89    306.62 o 
  -9  19   9     2165.15     2247.53    352.11 o 
  -8  19   9     1268.53     1736.20    304.51 o 
  -7  19   9      186.06       64.57    191.86 o 
  -6  19   9      101.23       81.48    205.07 o 
  -5  19   9      363.91     1008.15    240.16 o 
  -4  19   9      113.71      494.91    215.28 o 
  -3  19   9      138.06      424.76    185.00 o 
  -2  19   9      763.35      870.91    220.08 o 
  -1  19   9      155.95     -103.06    397.77 o 
   0  19   9       69.17      -28.06    397.30 o 
   1  19   9      449.54      680.24    219.34 o 
   2  19   9      445.76      501.27    229.20 o 
   3  19   9     1470.91     1560.64    704.34 o 
   4  19   9      344.23      891.86    248.15 o 
   5  19   9       66.05      222.29    210.24 o 
   6  19   9      802.94      901.86    249.46 o 
   7  19   9     1041.71      861.22    224.08 o 
   8  19   9      198.39      308.26    326.59 o 
   9  19   9     1439.47     1890.05    398.89 o 
  10  19   9      389.00      497.66    382.58 o 
 -11  20   9      400.02      148.57    234.74 o 
 -10  20   9     1599.70     1696.30    319.78 o 
  -9  20   9      188.94      344.98    241.05 o 
  -8  20   9     1220.18     1520.16    312.56 o 
  -7  20   9      976.80     1261.07    286.00 o 
  -6  20   9       60.10      -51.78    317.41 o 
  -5  20   9      135.42       81.23    195.39 o 
  -4  20   9      166.49      222.60    199.95 o 
  -3  20   9      120.51      352.61    230.34 o 
  -2  20   9      643.82      605.16    230.94 o 
  -1  20   9      145.38      305.03    193.82 o 
   0  20   9       30.73      205.20    200.22 o 
   1  20   9       53.51      409.14    417.55 o 
   2  20   9      535.88      492.79    236.13 o 
   3  20   9      129.80      357.52    222.27 o 
   4  20   9      274.86      682.81    260.02 o 
   5  20   9     1881.75     1766.11    308.52 o 
   6  20   9        2.70        0.44    200.42 o 
   7  20   9     1006.73     1119.26    268.57 o 
   8  20   9      847.28      870.69    278.28 o 
  -9  21   9      320.89      893.63    442.13 o 
  -8  21   9      982.90     1533.52    366.17 o 
  -7  21   9        2.29      450.60    242.09 o 
  -6  21   9       74.98     1013.70    650.57 o 
  -5  21   9      457.02      718.58    475.51 o 
  -4  21   9     2115.78     2371.69    329.82 o 
  -3  21   9      651.65     1005.72    261.32 o 
  -2  21   9      414.39       33.19    549.58 o 
  -1  21   9       93.24      257.58    206.51 o 
   0  21   9        0.29      -99.39    249.75 o 
   1  21   9      902.58     1028.63    261.09 o 
   2  21   9      319.96       84.74    208.36 o 
   3  21   9      687.17     1264.80    500.53 o 
   4  21   9      929.56     1397.86    298.05 o 
   5  21   9       78.14      221.85    217.55 o 
   6  21   9       12.93      474.65    260.07 o 
  -6  22   9      304.44     1110.71    413.69 o 
  -5  22   9        8.94     -215.95    655.95 o 
  -4  22   9     1708.94     2057.85    327.94 o 
  -3  22   9      145.29      348.85    211.16 o 
  -2  22   9     2021.63     2081.71    596.24 o 
  -1  22   9     2542.44     2239.48    337.42 o 
   0  22   9      180.48      450.88    222.56 o 
   1  22   9      921.28     1210.04    296.91 o 
   2  22   9        4.08      230.12    291.17 o 
   3  22   9       39.19      773.28    254.98 o 
 -22   0  10     1688.97     2213.97    366.24 o 
 -21   0  10     3249.40     3240.68    519.28 o 
 -20   0  10        0.92      -22.17    181.46 o 
 -19   0  10     7550.67     7798.29    539.31 o 
 -18   0  10      689.61      592.52    216.78 o 
 -17   0  10     1668.90     1661.23    200.93 o 
 -16   0  10      156.25       61.47    120.22 o 
 -15   0  10     2325.73     2223.40    231.45 o 
 -14   0  10      170.18       35.71    137.21 o 
 -13   0  10     2898.50     3014.67    171.24 o 
 -12   0  10     2874.58     2941.86    160.64 o 
 -11   0  10     4031.73     4083.90    172.73 o 
 -10   0  10    12355.86    11900.15    266.07 o 
  -9   0  10    13385.52    13163.42    291.12 o 
  -8   0  10      648.42      630.91     84.51 o 
  -7   0  10    20568.09    19760.90    382.40 o 
  -6   0  10    17136.32    16247.39    279.76 o 
  -5   0  10      349.87      297.95     64.82 o 
  -4   0  10    19245.11    19327.41    299.72 o 
  -3   0  10      327.45      457.81     67.62 o 
  -2   0  10    12071.45    12089.13    226.86 o 
  -1   0  10       47.88      -30.67     45.21 o 
   0   0  10    10981.13    11595.96    223.54 o 
   1   0  10    11542.73    11232.16    514.96 o 
   2   0  10     2531.57     2623.22    287.64 o 
   3   0  10     1659.57     1680.33    263.39 o 
   4   0  10    13562.90    12901.21    554.15 o 
   5   0  10     6662.14     6548.48    403.43 o 
   6   0  10     1301.61     1437.58    252.80 o 
   7   0  10     7476.65     6764.31    434.51 o 
   8   0  10     9443.37     9450.28    514.11 o 
   9   0  10    12950.17    12389.99    602.48 o 
  10   0  10     9723.42     9913.31    573.74 o 
  11   0  10      302.83      376.06    228.59 o 
  12   0  10      346.78      652.46    271.25 o 
  13   0  10      638.60      624.76    283.16 o 
  14   0  10     6867.08     6408.45    532.16 o 
  15   0  10      955.48      632.62    305.95 o 
  16   0  10     3757.22     4564.69    508.56 o 
  17   0  10       31.50      222.24    311.94 o 
  18   0  10     2409.73     2273.13    452.35 o 
  19   0  10     3103.06     3063.77    323.36 o 
 -22   1  10        6.44      264.19    126.45 o 
 -21   1  10      362.62      513.15    188.51 o 
 -20   1  10      681.66      763.24    154.13 o 
 -19   1  10      696.26      726.82    120.77 o 
 -18   1  10        0.00      -84.18     84.18 o 
 -17   1  10      469.71      397.37    102.20 o 
 -16   1  10      573.96      776.96    109.72 o 
 -15   1  10     4854.09     4592.17    158.67 o 
 -14   1  10     3958.16     3872.11    152.92 o 
 -13   1  10      150.19       73.49     64.21 o 
 -12   1  10       66.10       59.17     61.50 o 
 -11   1  10      199.60      188.70     63.87 o 
 -10   1  10     9372.32     9326.54    169.21 o 
  -9   1  10      156.13      190.20     53.32 o 
  -8   1  10     6897.54     6725.00    135.39 o 
  -7   1  10    11085.27     9797.63    155.24 o 
  -6   1  10       99.12       43.62     38.39 o 
  -5   1  10    11653.40    11510.94    160.39 o 
  -4   1  10      588.03      605.17     50.14 o 
  -3   1  10    31314.50    30099.30    279.39 o 
  -2   1  10    33388.26    31722.92    296.99 o 
  -1   1  10     2816.08     2762.48    104.05 o 
   0   1  10     7401.96     7231.61    134.39 o 
   1   1  10     1370.13     1150.21    108.06 o 
   2   1  10     9783.32     9224.74    335.10 o 
   3   1  10     2143.74     2092.57    188.69 o 
   4   1  10      531.94      402.75    135.15 o 
   5   1  10     1778.90     1710.45    188.57 o 
   6   1  10     2054.10     2231.67    205.40 o 
   7   1  10     5198.40     5321.61    505.19 o 
   8   1  10       12.40     -134.70    134.70 o 
   9   1  10     7243.47     6850.39    339.81 o 
  10   1  10     9048.11     8969.40    388.29 o 
  11   1  10       38.28      -48.31    160.54 o 
  12   1  10     3320.29     3688.04    292.34 o 
  13   1  10        2.82      169.19    183.06 o 
  14   1  10     3222.17     3484.72    310.10 o 
  15   1  10      458.19      483.72    214.14 o 
  16   1  10       98.40      473.83    222.20 o 
  17   1  10       13.58      130.98    219.99 o 
  18   1  10       20.48     -159.79    159.79 o 
  19   1  10        3.40      -65.13    243.02 o 
 -22   2  10      335.93      431.75    123.58 o 
 -21   2  10     1037.52      729.08    160.63 o 
 -20   2  10       31.23     -109.86    114.40 o 
 -19   2  10      275.48       66.68    140.13 o 
 -18   2  10      111.92       88.21    102.16 o 
 -17   2  10      306.99      262.38     93.69 o 
 -16   2  10     3538.13     3651.64    165.53 o 
 -15   2  10     5296.40     5223.00    201.01 o 
 -14   2  10     1380.14     1367.92    103.30 o 
 -13   2  10     9308.49     9119.07    195.17 o 
 -12   2  10     8992.80     8251.01    169.91 o 
 -11   2  10     1142.30     1036.54     81.76 o 
 -10   2  10      145.59      196.57     59.42 o 
  -9   2  10      224.32      199.57     53.40 o 
  -8   2  10      103.86      106.13     52.22 o 
  -7   2  10     4500.28     4209.70    108.87 o 
  -6   2  10     3871.76     3756.35     92.78 o 
  -5   2  10     6052.89     6408.09    110.44 o 
  -4   2  10     3734.01     3698.41     83.79 o 
  -3   2  10     1347.19     1422.12     65.37 o 
  -2   2  10    18075.85    18096.87    202.89 o 
  -1   2  10    34551.08    33572.08    322.57 o 
   0   2  10     7198.05     6869.76    243.91 o 
   1   2  10      358.95      296.48     85.12 o 
   2   2  10     6191.08     5919.08    198.69 o 
   3   2  10     6989.38     6828.45    247.52 o 
   4   2  10     4479.39     4251.03    256.30 o 
   5   2  10     1419.44     1294.36    320.87 o 
   6   2  10      196.20      197.67    140.36 o 
   7   2  10       46.52      212.11    197.47 o 
   8   2  10      348.93      292.67    158.25 o 
   9   2  10     3113.44     2779.35    262.03 o 
  10   2  10    10058.20    10762.96    421.27 o 
  11   2  10     2811.82     3195.56    345.08 o 
  12   2  10      370.32      317.34    184.99 o 
  13   2  10     1232.07     1591.54    244.51 o 
  14   2  10      796.09      786.62    220.59 o 
  15   2  10     1466.46     1298.99    432.58 o 
  16   2  10      271.92      407.31    219.00 o 
  17   2  10      454.36      587.90    239.39 o 
  18   2  10     1577.78     1670.07    269.34 o 
  19   2  10      256.88      127.84    201.37 o 
 -22   3  10       55.48      196.51    113.38 o 
 -21   3  10       48.60      253.86    114.24 o 
 -20   3  10       80.48      185.96    107.56 o 
 -19   3  10     2135.52     1982.35    201.10 o 
 -18   3  10     1519.93     1488.89    136.92 o 
 -17   3  10      101.12      152.40     89.67 o 
 -16   3  10     1533.10     1489.83    119.83 o 
 -15   3  10     4842.31     4486.42    241.82 o 
 -14   3  10       76.59      -65.03     65.03 o 
 -13   3  10      952.02      955.89     90.61 o 
 -12   3  10     1956.99     1877.81    107.74 o 
 -11   3  10    23316.31    22209.24    274.09 o 
 -10   3  10    11436.33    10725.47    180.47 o 
  -9   3  10    23483.80    22867.39    313.49 o 
  -8   3  10     1656.87     1754.72     78.81 o 
  -7   3  10    40276.51    39567.36    336.03 o 
  -6   3  10    13838.01    13754.74    170.73 o 
  -5   3  10      947.12      816.78     57.50 o 
  -4   3  10     1795.61     1902.32     85.71 o 
  -3   3  10    10752.73    10372.09    135.30 o 
  -2   3  10     5571.04     5340.99    102.25 o 
  -1   3  10    15398.30    15363.12    187.80 o 
   0   3  10      416.51      465.37     42.28 o 
   1   3  10    52233.37    50471.34    621.80 o 
   2   3  10    28653.47    28598.57    490.21 o 
   3   3  10     3312.95     3380.55    146.94 o 
   4   3  10    17062.15    16471.98    602.42 o 
   6   3  10    39567.07    23573.41    740.23 o 
   7   3  10      223.11      207.39    179.99 o 
   8   3  10     1970.71     1768.68    279.75 o 
   9   3  10     1379.89      992.59    334.62 o 
  10   3  10     6048.29     3156.57    312.00 o 
  11   3  10       45.39      128.79    104.65 o 
  12   3  10     2230.23     1730.44    356.26 o 
  13   3  10     3308.93     3436.36    452.06 o 
  15   3  10      308.57      186.97    138.76 o 
  16   3  10     1272.11      946.60    368.30 o 
  17   3  10      114.90      129.27    187.12 o 
  18   3  10     2433.46     2362.72    590.88 o 
  19   3  10       28.75      157.04    198.53 o 
 -22   4  10      352.98      765.54    131.76 o 
 -21   4  10      247.11      282.29    114.65 o 
 -20   4  10        0.05       28.24     95.15 o 
 -19   4  10       43.26       45.11    109.70 o 
 -18   4  10      884.50      876.13    120.26 o 
 -17   4  10     3371.46     3229.40    164.86 o 
 -16   4  10       37.36       48.87     84.13 o 
 -15   4  10       36.24      -65.06     73.29 o 
 -14   4  10       35.82      -50.49     70.79 o 
 -13   4  10       11.24      -63.04     63.04 o 
 -12   4  10       29.95       84.05     69.15 o 
 -11   4  10     7712.60     7303.96    170.67 o 
 -10   4  10     5843.68     5559.11    137.39 o 
  -9   4  10      110.63      110.89     53.91 o 
  -8   4  10     7683.72     7615.82    137.89 o 
  -7   4  10    21825.45    22216.15    233.94 o 
  -6   4  10     7363.94     7204.59    126.02 o 
  -5   4  10    10191.27    10244.70    143.52 o 
  -4   4  10      935.05      991.92     57.18 o 
  -3   4  10     3458.47     3309.16     76.23 o 
  -2   4  10       99.66      107.54     31.64 o 
  -1   4  10      927.79      955.49     52.82 o 
   0   4  10     1176.89     1341.69     59.90 o 
   1   4  10     1729.39     1816.12     99.20 o 
   2   4  10      296.97      304.92     64.26 o 
   3   4  10     7621.88     7703.83    165.35 o 
   4   4  10    14438.28    14370.97    261.52 o 
   5   4  10     7589.60     7475.41    190.97 o 
   6   4  10    11087.20    11450.16    327.02 o 
   7   4  10      790.96      645.21    209.78 o 
   8   4  10     1040.66     1197.07    195.30 o 
   9   4  10       17.52       -8.81    163.02 o 
  10   4  10       68.89       14.84    150.05 o 
  11   4  10       44.94      -56.44    153.08 o 
  12   4  10        9.00      -52.76    166.81 o 
  13   4  10     1042.30     1122.64    266.38 o 
  14   4  10     3672.12     3979.14    493.17 o 
  15   4  10      881.86      745.45    334.52 o 
  16   4  10      994.27     1043.11    216.41 o 
  17   4  10     1000.34     1074.40    223.68 o 
  18   4  10       75.77      110.69    193.08 o 
  19   4  10       17.88      273.93    195.21 o 
 -21   5  10      149.21      131.88    109.73 o 
 -20   5  10        0.10       24.28     96.90 o 
 -19   5  10      240.42       80.22    134.21 o 
 -18   5  10      177.44       15.28    100.15 o 
 -17   5  10     1192.82     1228.47    115.87 o 
 -16   5  10      518.85      720.67     97.78 o 
 -15   5  10       98.21       86.54     78.96 o 
 -14   5  10      233.53      143.41     76.47 o 
 -13   5  10     4586.91     4284.74    144.97 o 
 -12   5  10     2374.64     2256.26    107.93 o 
 -11   5  10      491.27      487.86     76.42 o 
 -10   5  10      865.54      756.78     77.98 o 
  -9   5  10      547.72      592.42     68.26 o 
  -8   5  10       92.90       88.78     48.34 o 
  -7   5  10     2485.91     2591.82     88.99 o 
  -6   5  10       19.46      -38.70     38.70 o 
  -5   5  10    24005.48    23118.28    331.11 o 
  -4   5  10     5391.43     5513.74     98.12 o 
  -3   5  10     7290.87     6997.79    116.20 o 
  -2   5  10      226.85      257.38     39.89 o 
  -1   5  10     8187.18     8240.00    149.56 o 
   0   5  10    17631.57    18017.17    204.97 o 
   1   5  10     9952.57    10278.63    197.14 o 
   2   5  10     5827.95     5598.28    157.93 o 
   3   5  10     8805.58     8791.46    174.64 o 
   4   5  10     1978.17     2097.59    109.54 o 
   5   5  10      377.98      400.10    114.54 o 
   6   5  10      303.42      554.65    146.68 o 
   7   5  10     4069.50     4165.10    232.02 o 
   8   5  10     8452.96     8034.18    356.09 o 
   9   5  10     1743.50     2065.91    228.49 o 
  10   5  10     6796.64     7315.50    343.08 o 
  11   5  10     1873.86     2168.32    276.67 o 
  12   5  10      646.20      606.66    318.46 o 
  13   5  10        4.56       78.28    276.60 o 
  14   5  10     1217.93     1075.06    355.76 o 
  15   5  10       96.24       84.66    389.36 o 
  16   5  10      935.04     1024.27    214.66 o 
  17   5  10        2.11      145.23    180.37 o 
  18   5  10        0.79      182.12    197.01 o
[truncated: 385,952 more chars]
